# Supplementary material for: Di­aqua­bis­(2-ethyl-5-methyl­imidazole-4-sulfonato-κ2 N 3,O)nickel(II) dihydrate
Source: Acta Crystallogr Sect E Struct Rep Online. 2013 Dec 14;70(Pt 1):m18–9. doi: 10.1107/S1600536813032169 (PMC3914054; doi:10.1107/S1600536813032169)
Supplement: Supplementary file 1 [file e-70-00m18-sup1.cif]

##############################################################################
#                                                                            #
# This CIF contains the data in a paper accepted for publication in          #
# Acta Crystallographica Section E. It conforms to the requirements of       #
# Notes for Authors for Acta Crystallographica Section E, and has been       #
# peer reviewed under the auspices of the IUCr Commission on Journals.       #
#                                                                            #
# Full details of the Crystallographic Information File format               #
# are given in the paper "The Crystallographic Information File (CIF):       #
# a New Standard Archive File for Crystallography" by S. R. Hall, F. H.      #
# Allen and I. D. Brown [Acta Cryst. (1991), A47, 655-685].                  #
#                                                                            #
# The current version of the core CIF dictionary is obtainable from          #
# ftp://ftp.iucr.org/pub/cif_core.dic.                                       #
#                                                                            #
# Software is freely available for graphical display of the structure(s)     #
# in this CIF. For information consult the CIF software page                 #
# http://www.iucr.org/resources/cif/software.                                #
#                                                                            #
# This file may be used for bona fide research purposes within the           #
# scientific community so long as proper attribution is given to the journal # 
# article from which it was obtained.                                        #
#                                                                            #
##############################################################################
data_I
_audit_creation_method     SHELXL-97
_database_code_depnum_ccdc_archive     'CCDC 973660'
_chemical_name_systematic
;\
Diaquabis(2-ethyl-5-methylimidazole-4-sulfonato-\
\k^2^<i>N</i>^3^,<i>O</i>)nickel(II) dihydrate
;
_chemical_name_common     ?
_chemical_formula_moiety     'C12 H22 N4 Ni O8 S2, 2(H2 O)'
_chemical_formula_sum     'C12 H26 N4 Ni O10 S2'
_chemical_formula_iupac     '[Ni (C6 H9 N2 O3 S)2 (H2 O)2], 2H2 O'
_chemical_formula_weight     509.20
_chemical_melting_point     ?
_symmetry_cell_setting     monoclinic
_symmetry_space_group_name_H-M     'P 21/a'
_symmetry_space_group_name_Hall     '-P 2yab'
loop_
    _symmetry_equiv_pos_as_xyz
    'x, y, z'
    '-x+1/2, y+1/2, -z'
    '-x, -y, -z'
    'x-1/2, -y-1/2, z'
_cell_length_a     7.6037(2)
_cell_length_b     16.8934(4)
_cell_length_c     8.6574(3)
_cell_angle_alpha     90.00
_cell_angle_beta     111.303(3)
_cell_angle_gamma     90.00
_cell_volume     1036.08(5)
_cell_formula_units_Z     2
_cell_measurement_reflns_used     4614
_cell_measurement_theta_min     5.2253
_cell_measurement_theta_max     75.5000
_cell_measurement_temperature     123(2)
_exptl_crystal_description     block
_exptl_crystal_colour     blue
_exptl_crystal_size_max     0.52
_exptl_crystal_size_mid     0.46
_exptl_crystal_size_min     0.35
_exptl_crystal_density_diffrn     1.632
_exptl_crystal_density_meas     ?
_exptl_crystal_density_method     'not measured'
_exptl_crystal_F_000     532
_exptl_absorpt_coefficient_mu     3.770
_exptl_absorpt_correction_type     multi-scan
_exptl_absorpt_process_details
;
(CrysAlis PRO; Agilent, 2012)
;
_exptl_absorpt_correction_T_min     0.20875
_exptl_absorpt_correction_T_max     1.00000
_exptl_special_details     ?
_diffrn_ambient_temperature     123(2)
_diffrn_radiation_type     CuK\a
_diffrn_radiation_wavelength     1.54178
_diffrn_radiation_source     'Enhance (Cu) X-ray Source'
_diffrn_radiation_monochromator     graphite
_diffrn_measurement_device_type     'Agilent Xcalibur Ruby Gemini'
_diffrn_measurement_method     '\w scans'
_diffrn_detector_area_resol_mean     10.5081
_diffrn_reflns_number     2126
_diffrn_reflns_av_R_equivalents     0.0000
_diffrn_reflns_av_sigmaI/netI     0.0416
_diffrn_reflns_theta_min     5.24
_diffrn_reflns_theta_max     75.84
_diffrn_reflns_theta_full     67.50
_diffrn_measured_fraction_theta_max     0.984
_diffrn_measured_fraction_theta_full     0.998
_diffrn_reflns_limit_h_min     -9
_diffrn_reflns_limit_h_max     8
_diffrn_reflns_limit_k_min     0
_diffrn_reflns_limit_k_max     21
_diffrn_reflns_limit_l_min     0
_diffrn_reflns_limit_l_max     10
_diffrn_standards_number     ?
_diffrn_standards_interval_count     ?
_diffrn_standards_interval_time     ?
_diffrn_standards_decay_%     ?
_refine_special_details
;
Refinement of <i>F</i>^2^ against ALL reflections. The weighted <i>R</i>-factor
<i>wR</i> and goodness of fit <i>S</i> are based on <i>F</i>^2^, conventional
<i>R</i>-factors <i>R</i> are based on <i>F</i>, with <i>F</i> set to zero for
negative <i>F</i>^2^. The threshold expression of <i>F</i>^2^ >
\s(<i>F</i>^2^) is used only for calculating <i>R</i>-factors(gt) <i>etc</i>.
and is not relevant to the choice of reflections for refinement.
<i>R</i>-factors based on <i>F</i>^2^ are statistically about twice as large
as those based on <i>F</i>, and <i>R</i>- factors based on ALL data will be
even larger.
;
_reflns_number_total     2126
_reflns_number_gt     2062
_reflns_threshold_expression     I>2sigma(I)
_refine_ls_structure_factor_coef     Fsqd
_refine_ls_matrix_type     full
_refine_ls_R_factor_all     0.0480
_refine_ls_R_factor_gt     0.0448
_refine_ls_wR_factor_gt     0.1110
_refine_ls_wR_factor_ref     0.1123
_refine_ls_goodness_of_fit_ref     1.177
_refine_ls_restrained_S_all     1.230
_refine_ls_number_reflns     2126
_refine_ls_number_parameters     151
_refine_ls_number_restraints     48
_refine_ls_hydrogen_treatment     mixed
_refine_ls_weighting_scheme     calc
_refine_ls_weighting_details
         'calc w=1/[\s^2^(Fo^2^)+(0.0411P)^2^+2.2827P] where P=(Fo^2^+2Fc^2^)/3'
_atom_sites_solution_hydrogens     geom
_atom_sites_solution_primary     direct
_atom_sites_solution_secondary     difmap
_refine_ls_shift/su_max     0.000
_refine_ls_shift/su_mean     0.000
_refine_diff_density_max     0.726
_refine_diff_density_min     -0.535
_refine_ls_extinction_method     none
_refine_ls_extinction_coef     0.0090(11)
loop_
    _atom_type_symbol
    _atom_type_description
    _atom_type_scat_dispersion_real
    _atom_type_scat_dispersion_imag
    _atom_type_scat_source
    'C' 'C' 0.0181 0.0091
                         'International Tables Vol C Tables 4.2.6.8 and 6.1.1.4'
    'H' 'H' 0.0000 0.0000
                         'International Tables Vol C Tables 4.2.6.8 and 6.1.1.4'
    'N' 'N' 0.0311 0.0180
                         'International Tables Vol C Tables 4.2.6.8 and 6.1.1.4'
    'O' 'O' 0.0492 0.0322
                         'International Tables Vol C Tables 4.2.6.8 and 6.1.1.4'
    'S' 'S' 0.3331 0.5567
                         'International Tables Vol C Tables 4.2.6.8 and 6.1.1.4'
    'Ni' 'Ni' -3.0029 0.5091
                         'International Tables Vol C Tables 4.2.6.8 and 6.1.1.4'
_computing_data_collection
;
CrysAlis PRO (Agilent, 2012)
;
_computing_cell_refinement
;
CrysAlis PRO (Agilent, 2012)
;
_computing_data_reduction
;
CrysAlis PRO (Agilent, 2012)
;
_computing_structure_solution     'SHELXS97 (Sheldrick, 2008)'
_computing_structure_refinement     'SHELXL97 (Sheldrick, 2008)'
_computing_molecular_graphics     'SHELXTL (Sheldrick, 2008)'
_computing_publication_material     'SHELXTL (Sheldrick, 2008)'
loop_
    _atom_site_type_symbol
    _atom_site_label
    _atom_site_fract_x
    _atom_site_fract_y
    _atom_site_fract_z
    _atom_site_U_iso_or_equiv
    _atom_site_adp_type
    _atom_site_calc_flag
    _atom_site_refinement_flags
    _atom_site_occupancy
    _atom_site_symmetry_multiplicity
    _atom_site_disorder_assembly
    _atom_site_disorder_group
    Ni Ni 0.5000 0.5000 0.5000 0.00455(19) Uani d SU 1 2 . .
    S S1 0.13784(8) 0.60394(4) 0.38692(7) 0.00676(18) Uani d U 1 1 . .
    O O1 0.2439(3) 0.54424(11) 0.3337(2) 0.0082(4) Uani d U 1 1 . .
    O O2 0.1485(3) 0.68145(12) 0.3149(2) 0.0148(4) Uani d . 1 1 . .
    O O3 -0.0536(3) 0.58051(13) 0.3598(2) 0.0165(4) Uani d U 1 1 . .
    O O1W 0.3581(3) 0.40250(11) 0.5452(2) 0.0104(4) Uani d D 1 1 . .
    H H1W1 0.422(5) 0.378(2) 0.629(4) 0.027(11) Uiso d D 1 1 . .
    H H1W2 0.267(4) 0.417(2) 0.563(5) 0.027(11) Uiso d D 1 1 . .
    O O2W 0.5754(3) 0.30842(12) 0.8196(2) 0.0129(4) Uani d D 1 1 . .
    H H2W1 0.667(4) 0.309(2) 0.795(5) 0.014(9) Uiso d D 1 1 . .
    H H2W2 0.519(5) 0.2680(16) 0.790(5) 0.019(10) Uiso d D 1 1 . .
    N N1 0.4281(3) 0.56704(13) 0.6667(3) 0.0065(4) Uani d U 1 1 . .
    N N2 0.3814(3) 0.63709(13) 0.8610(3) 0.0094(5) Uani d . 1 1 . .
    H H2A 0.3996 0.6567 0.9598 0.011 Uiso calc R 1 1 . .
    C C1 0.2651(4) 0.61089(15) 0.5997(3) 0.0072(5) Uani d U 1 1 . .
    C C2 0.2329(4) 0.65519(15) 0.7178(3) 0.0085(5) Uani d . 1 1 . .
    C C3 0.0834(4) 0.71410(17) 0.7081(4) 0.0155(6) Uani d . 1 1 . .
    H H3A -0.0366 0.6972 0.6241 0.023 Uiso calc R 1 1 . .
    H H3B 0.1188 0.7659 0.6777 0.023 Uiso calc R 1 1 . .
    H H3C 0.0696 0.7179 0.8161 0.023 Uiso calc R 1 1 . .
    C C4 0.4953(4) 0.58422(15) 0.8257(3) 0.0083(5) Uani d . 1 1 . .
    C C5 0.6769(4) 0.55417(16) 0.9505(3) 0.0110(5) Uani d U 1 1 . .
    H H5A 0.6884 0.4968 0.9328 0.013 Uiso calc R 1 1 . .
    H H5B 0.6752 0.5615 1.0634 0.013 Uiso calc R 1 1 . .
    C C6 0.8474(4) 0.59737(17) 0.9371(4) 0.0152(6) Uani d . 1 1 . .
    H H6A 0.9637 0.5738 1.0147 0.023 Uiso calc R 1 1 . .
    H H6B 0.8420 0.6534 0.9641 0.023 Uiso calc R 1 1 . .
    H H6C 0.8457 0.5925 0.8237 0.023 Uiso calc R 1 1 . .
loop_
    _atom_site_aniso_label
    _atom_site_aniso_U_11
    _atom_site_aniso_U_22
    _atom_site_aniso_U_33
    _atom_site_aniso_U_12
    _atom_site_aniso_U_13
    _atom_site_aniso_U_23
    Ni 0.0030(3) 0.0058(3) 0.0026(3) 0.0012(2) -0.0017(2) -0.0004(2)
    S1 0.0039(3) 0.0098(3) 0.0042(3) 0.0027(2) -0.0014(2) 0.0007(2)
    O1 0.0067(7) 0.0098(7) 0.0051(7) 0.0030(6) -0.0012(5) -0.0014(6)
    O2 0.0208(11) 0.0099(9) 0.0122(9) 0.0059(8) 0.0043(8) 0.0056(7)
    O3 0.0112(8) 0.0241(8) 0.0131(7) -0.0003(6) 0.0031(6) -0.0012(6)
    O1W 0.0087(9) 0.0105(9) 0.0108(9) 0.0002(7) 0.0023(7) 0.0014(7)
    O2W 0.0164(10) 0.0113(9) 0.0105(9) -0.0051(8) 0.0042(8) -0.0044(7)
    N1 0.0054(8) 0.0070(8) 0.0056(7) 0.0000(6) 0.0002(6) 0.0002(6)
    N2 0.0121(11) 0.0102(11) 0.0050(10) -0.0014(8) 0.0020(8) -0.0025(8)
    C1 0.0065(8) 0.0075(8) 0.0065(8) -0.0002(7) 0.0008(7) -0.0005(7)
    C2 0.0078(12) 0.0081(11) 0.0085(12) -0.0012(9) 0.0015(10) -0.0021(9)
    C3 0.0132(14) 0.0129(13) 0.0197(14) 0.0028(11) 0.0052(11) -0.0049(11)
    C4 0.0110(13) 0.0059(11) 0.0077(12) -0.0021(9) 0.0029(10) -0.0003(9)
    C5 0.0115(9) 0.0116(9) 0.0081(8) 0.0007(7) 0.0013(7) 0.0007(7)
    C6 0.0104(13) 0.0177(14) 0.0122(13) -0.0012(10) -0.0023(10) -0.0014(10)
_geom_special_details
;
All e.s.d.'s (except the e.s.d. in the dihedral angle between two l.s. planes)
are estimated using the full covariance matrix. The cell e.s.d.'s are taken
into account individually in the estimation of e.s.d.'s in distances, angles
and torsion angles; correlations between e.s.d.'s in cell parameters are only
used when they are defined by crystal symmetry. An approximate (isotropic)
treatment of cell e.s.d.'s is used for estimating e.s.d.'s involving l.s.
planes.
;
loop_
    _geom_bond_atom_site_label_1
    _geom_bond_atom_site_label_2
    _geom_bond_site_symmetry_2
    _geom_bond_distance
    _geom_bond_publ_flag
    Ni N1 . 2.058(2) ?
    Ni N1 3_666 2.058(2) ?
    Ni O1W . 2.0825(19) ?
    Ni O1W 3_666 2.0825(19) ?
    Ni O1 . 2.0941(18) ?
    Ni O1 3_666 2.0941(18) ?
    S1 O3 . 1.443(2) ?
    S1 O2 . 1.465(2) ?
    S1 O1 . 1.4662(18) ?
    S1 C1 . 1.746(3) ?
    O1W H1W1 . 0.823(19) ?
    O1W H1W2 . 0.808(19) ?
    O2W H2W1 . 0.798(18) ?
    O2W H2W2 . 0.796(18) ?
    N1 C4 . 1.315(3) ?
    N1 C1 . 1.378(3) ?
    N2 C4 . 1.354(4) ?
    N2 C2 . 1.374(3) ?
    N2 H2A . 0.8800 ?
    C1 C2 . 1.359(4) ?
    C2 C3 . 1.490(4) ?
    C3 H3A . 0.9800 ?
    C3 H3B . 0.9800 ?
    C3 H3C . 0.9800 ?
    C4 C5 . 1.499(4) ?
    C5 C6 . 1.528(4) ?
    C5 H5A . 0.9900 ?
    C5 H5B . 0.9900 ?
    C6 H6A . 0.9800 ?
    C6 H6B . 0.9800 ?
    C6 H6C . 0.9800 ?
loop_
    _geom_angle_atom_site_label_1
    _geom_angle_atom_site_label_2
    _geom_angle_atom_site_label_3
    _geom_angle_site_symmetry_1
    _geom_angle_site_symmetry_3
    _geom_angle
    _geom_angle_publ_flag
    N1 Ni N1 . 3_666 180.0 ?
    N1 Ni O1W . . 90.90(8) ?
    N1 Ni O1W 3_666 . 89.10(8) ?
    N1 Ni O1W . 3_666 89.10(8) ?
    N1 Ni O1W 3_666 3_666 90.90(8) ?
    O1W Ni O1W . 3_666 180.00(6) ?
    N1 Ni O1 . . 82.42(8) ?
    N1 Ni O1 3_666 . 97.58(8) ?
    O1W Ni O1 . . 89.75(8) ?
    O1W Ni O1 3_666 . 90.25(8) ?
    N1 Ni O1 . 3_666 97.58(8) ?
    N1 Ni O1 3_666 3_666 82.42(8) ?
    O1W Ni O1 . 3_666 90.25(8) ?
    O1W Ni O1 3_666 3_666 89.75(8) ?
    O1 Ni O1 . 3_666 180.00(14) ?
    O3 S1 O2 . . 112.61(13) ?
    O3 S1 O1 . . 113.45(12) ?
    O2 S1 O1 . . 111.06(11) ?
    O3 S1 C1 . . 109.24(12) ?
    O2 S1 C1 . . 107.09(12) ?
    O1 S1 C1 . . 102.73(11) ?
    S1 O1 Ni . . 120.66(10) ?
    Ni O1W H1W1 . . 112(3) ?
    Ni O1W H1W2 . . 109(3) ?
    H1W1 O1W H1W2 . . 105(3) ?
    H2W1 O2W H2W2 . . 110(3) ?
    C4 N1 C1 . . 105.7(2) ?
    C4 N1 Ni . . 138.96(19) ?
    C1 N1 Ni . . 115.34(16) ?
    C4 N2 C2 . . 109.0(2) ?
    C4 N2 H2A . . 125.5 ?
    C2 N2 H2A . . 125.5 ?
    C2 C1 N1 . . 111.1(2) ?
    C2 C1 S1 . . 130.4(2) ?
    N1 C1 S1 . . 118.48(19) ?
    C1 C2 N2 . . 104.1(2) ?
    C1 C2 C3 . . 131.9(2) ?
    N2 C2 C3 . . 124.0(2) ?
    C2 C3 H3A . . 109.5 ?
    C2 C3 H3B . . 109.5 ?
    H3A C3 H3B . . 109.5 ?
    C2 C3 H3C . . 109.5 ?
    H3A C3 H3C . . 109.5 ?
    H3B C3 H3C . . 109.5 ?
    N1 C4 N2 . . 110.2(2) ?
    N1 C4 C5 . . 125.8(2) ?
    N2 C4 C5 . . 123.9(2) ?
    C4 C5 C6 . . 111.6(2) ?
    C4 C5 H5A . . 109.3 ?
    C6 C5 H5A . . 109.3 ?
    C4 C5 H5B . . 109.3 ?
    C6 C5 H5B . . 109.3 ?
    H5A C5 H5B . . 108.0 ?
    C5 C6 H6A . . 109.5 ?
    C5 C6 H6B . . 109.5 ?
    H6A C6 H6B . . 109.5 ?
    C5 C6 H6C . . 109.5 ?
    H6A C6 H6C . . 109.5 ?
    H6B C6 H6C . . 109.5 ?
loop_
    _geom_torsion_atom_site_label_1
    _geom_torsion_atom_site_label_2
    _geom_torsion_atom_site_label_3
    _geom_torsion_atom_site_label_4
    _geom_torsion_site_symmetry_1
    _geom_torsion_site_symmetry_2
    _geom_torsion_site_symmetry_3
    _geom_torsion_site_symmetry_4
    _geom_torsion
    _geom_torsion_publ_flag
    O3 S1 O1 Ni . . . . -124.06(13) ?
    O2 S1 O1 Ni . . . . 107.92(14) ?
    C1 S1 O1 Ni . . . . -6.27(15) ?
    N1 Ni O1 S1 . . . . 6.10(13) ?
    N1 Ni O1 S1 3_666 . . . -173.90(13) ?
    O1W Ni O1 S1 . . . . 97.04(13) ?
    O1W Ni O1 S1 3_666 . . . -82.96(13) ?
    O1 Ni O1 S1 3_666 . . . 89(6) ?
    N1 Ni N1 C4 3_666 . . . 81(8) ?
    O1W Ni N1 C4 . . . . 89.7(3) ?
    O1W Ni N1 C4 3_666 . . . -90.3(3) ?
    O1 Ni N1 C4 . . . . 179.4(3) ?
    O1 Ni N1 C4 3_666 . . . -0.6(3) ?
    N1 Ni N1 C1 3_666 . . . -102(8) ?
    O1W Ni N1 C1 . . . . -93.13(18) ?
    O1W Ni N1 C1 3_666 . . . 86.87(18) ?
    O1 Ni N1 C1 . . . . -3.50(17) ?
    O1 Ni N1 C1 3_666 . . . 176.50(17) ?
    C4 N1 C1 C2 . . . . 0.2(3) ?
    Ni N1 C1 C2 . . . . -177.83(17) ?
    C4 N1 C1 S1 . . . . 179.10(18) ?
    Ni N1 C1 S1 . . . . 1.0(3) ?
    O3 S1 C1 C2 . . . . -57.4(3) ?
    O2 S1 C1 C2 . . . . 64.8(3) ?
    O1 S1 C1 C2 . . . . -178.1(3) ?
    O3 S1 C1 N1 . . . . 124.0(2) ?
    O2 S1 C1 N1 . . . . -113.8(2) ?
    O1 S1 C1 N1 . . . . 3.2(2) ?
    N1 C1 C2 N2 . . . . -0.2(3) ?
    S1 C1 C2 N2 . . . . -178.9(2) ?
    N1 C1 C2 C3 . . . . 177.0(3) ?
    S1 C1 C2 C3 . . . . -1.7(5) ?
    C4 N2 C2 C1 . . . . 0.2(3) ?
    C4 N2 C2 C3 . . . . -177.3(3) ?
    C1 N1 C4 N2 . . . . -0.1(3) ?
    Ni N1 C4 N2 . . . . 177.21(19) ?
    C1 N1 C4 C5 . . . . -176.8(2) ?
    Ni N1 C4 C5 . . . . 0.5(4) ?
    C2 N2 C4 N1 . . . . 0.0(3) ?
    C2 N2 C4 C5 . . . . 176.7(2) ?
    N1 C4 C5 C6 . . . . 76.8(3) ?
    N2 C4 C5 C6 . . . . -99.4(3) ?
loop_
    _geom_hbond_atom_site_label_D
    _geom_hbond_atom_site_label_H
    _geom_hbond_atom_site_label_A
    _geom_hbond_site_symmetry_A
    _geom_hbond_distance_DH
    _geom_hbond_distance_HA
    _geom_hbond_distance_DA
    _geom_hbond_angle_DHA
    O1W H1W1 O2W . 0.823(19) 2.017(19) 2.837(3) 174(4)
    O1W H1W2 O3 3_566 0.808(19) 1.96(2) 2.739(3) 161(4)
    O2W H2W1 O2 3_666 0.798(18) 1.97(2) 2.751(3) 167(4)
    O2W H2W1 S1 3_666 0.798(18) 2.92(3) 3.602(2) 145(3)
    O2W H2W2 O2 2_546 0.796(18) 1.94(2) 2.723(3) 169(4)
    N2 H2A O2W 3_667 0.88 1.94 2.818(3) 174.4
data_New_Global_Publ_Block
_journal_date_recd_electronic     2013-10-13
_journal_date_accepted     2013-11-25
_journal_name_full     'Acta Crystallographica, Section E'
_journal_year     2014
_journal_volume     70
_journal_issue      1
_journal_page_first     m18
_journal_page_last     m19
_journal_paper_category     QM
_journal_paper_doi     10.1107/S1600536813032169
_journal_coeditor_code     JJ2177
_publ_contact_author_name     'Andrew P. Purdy'
_publ_contact_author_address
;
Chemistry Division, Code 6100 Naval Research Laboratory,
4555 Overlook Avenue SW, Washington, DC 20375, USA
;
_publ_contact_author_email     'andrew.purdy@nrl.navy.mil'
_publ_contact_author_fax     '2027670594'
_publ_contact_author_phone     '2024047444'
_publ_section_title
;\
Diaquabis(2-ethyl-5-methylimidazole-4-sulfonato-\k^2^<i>N</i>^3^,<i>O</i>)\
nickel(II) dihydrate
;
loop_
    _publ_author_name
    _publ_author_footnote
    _publ_author_address
    'Purdy, Andrew P.' ?
;
Chemistry Division
Code 6100 Naval Research Laboratory
4555 Overlook Avenue SW
Washington
DC 20375
USA
;
    'Butcher, Ray J.' .
;
Department of Chemistry
Howard University
525 College Street NW
Washington
DC 20059
USA
;
_publ_section_synopsis
;
Nickel(II) 2-ethyl-4-methyl-imidazole-5-sulfonate tetrahydrate has 6-coordinate
nickel and crystallizes in an extensively hydrogen-bonded network.
;
