# Supplementary material for: Di­aqua­bis­(2-ethyl-5-methyl­imidazole-4-sulfonato-κ2 N 3,O)nickel(II) dihydrate
Source: Acta Crystallogr Sect E Struct Rep Online. 2013 Dec 14;70(Pt 1):m18–9. doi: 10.1107/S1600536813032169 (PMC3914054; doi:10.1107/S1600536813032169)
Supplement: Supplementary file 2 [file e-70-00m18-Isup2.hkl]

# 
# h,k,l, Fc-squared, Fo-squared, sigma(Fo-squared) and status flag 
# 
data_I
_shelx_title '    purdy114 in P 21/a' 
_shelx_refln_list_code          4 
_shelx_F_calc_maximum      127.87 
_exptl_crystal_F_000       532.00 
_reflns_d_resolution_high  0.7950 
 
loop_ 
 _symmetry_equiv_pos_as_xyz 
 'x, y, z' 
 '-x+1/2, y+1/2, -z' 
 '-x, -y, -z' 
 'x-1/2, -y-1/2, z' 
 
_cell_length_a     7.6037 
_cell_length_b    16.8934 
_cell_length_c     8.6574 
_cell_angle_alpha  90.000 
_cell_angle_beta  111.303 
_cell_angle_gamma  90.000 
 
_shelx_F_squared_multiplier     1.000 
 
loop_ 
 _refln_index_h 
 _refln_index_k 
 _refln_index_l 
 _refln_F_squared_calc 
 _refln_F_squared_meas 
 _refln_F_squared_sigma 
 _refln_observed_status 
   2   0   0      524.93      548.61     23.54 o 
   4   0   0      435.76      427.24     54.22 o 
   6   0   0      340.42      308.23     22.42 o 
   8   0   0     1976.16     1881.78    266.16 o 
   1   1   0     3109.79     2740.58     57.01 o 
   2   1   0      636.87      643.38     38.31 o 
   3   1   0     2936.46     2782.69    223.75 o 
   4   1   0     1585.26     1435.15    117.94 o 
   5   1   0     1106.57      950.76     60.65 o 
   6   1   0      621.68      554.05     22.44 o 
   7   1   0        6.15       31.42     10.64 o 
   8   1   0      143.45      190.80     41.00 o 
   0   2   0     8629.90     9426.73     48.08 o 
   1   2   0     7904.86     6402.72    524.07 o 
   2   2   0      216.06      288.35     21.75 o 
   3   2   0      136.08      103.29      8.61 o 
   4   2   0     2365.71     2315.10    137.33 o 
   5   2   0        7.59       12.00      2.74 o 
   6   2   0      959.08      717.29     56.11 o 
   7   2   0     1191.06      946.63    103.93 o 
   8   2   0      558.95      560.60     34.73 o 
   1   3   0     3063.78     2636.16    133.10 o 
   2   3   0      137.28      113.13      5.93 o 
   3   3   0       16.59       15.03      4.03 o 
   4   3   0     2078.99     2256.54    169.02 o 
   5   3   0     1273.52     1283.60    171.35 o 
   6   3   0     1110.25      916.17     33.08 o 
   7   3   0     1044.82      946.35     74.69 o 
   8   3   0      280.76      259.29      4.61 o 
   0   4   0     8445.56     7495.30     55.25 o 
   1   4   0     2644.40     2358.03    117.97 o 
   2   4   0     3066.96     3071.54    171.06 o 
   3   4   0     1913.73     1948.89     23.66 o 
   4   4   0     5221.42     5288.72     99.68 o 
   5   4   0      101.01      114.01      5.76 o 
   6   4   0       12.74       24.70      2.98 o 
   7   4   0      293.13      271.45     11.20 o 
   8   4   0      237.81      237.42     13.99 o 
   1   5   0     2423.95     2238.22     86.23 o 
   2   5   0       37.34       42.28      3.48 o 
   3   5   0      554.42      527.82     28.98 o 
   4   5   0      190.11      227.84     34.38 o 
   5   5   0       89.64      142.57     11.97 o 
   6   5   0       45.49       57.46      8.54 o 
   7   5   0     1073.20     1052.68     47.87 o 
   8   5   0       25.15       39.84      8.27 o 
   0   6   0     2449.77     2558.83     10.95 o 
   1   6   0        7.24       25.81      1.25 o 
   2   6   0      147.34      130.05     14.54 o 
   3   6   0      150.99      171.64      9.42 o 
   4   6   0     1995.56     1843.31     11.95 o 
   5   6   0      821.40      780.38     52.19 o 
   6   6   0       17.16       25.92     16.66 o 
   7   6   0        0.63        0.95      4.61 o 
   8   6   0       23.57       33.47      6.57 o 
   1   7   0     1808.06     1763.72     34.68 o 
   2   7   0      742.30      676.58     12.69 o 
   3   7   0      687.93      725.22     24.38 o 
   4   7   0      201.26      221.57      8.68 o 
   5   7   0       47.79       59.60      3.64 o 
   6   7   0     1017.80     1054.79     16.18 o 
   7   7   0      427.18      431.35     14.65 o 
   8   7   0      124.30      124.56     12.32 o 
   0   8   0      189.79      557.33      6.41 o 
   1   8   0      387.98      480.30     96.89 o 
   2   8   0       96.73       64.01      1.99 o 
   3   8   0      381.25      394.46     17.15 o 
   4   8   0      106.72      102.10      5.71 o 
   5   8   0      222.74      255.21     12.63 o 
   6   8   0      970.46     1042.89     33.74 o 
   7   8   0        0.25        2.27      1.76 o 
   8   8   0     1482.06     1434.15    107.37 o 
   1   9   0       11.23       36.20     15.96 o 
   2   9   0      155.32      175.62     16.37 o 
   3   9   0     1931.73     1779.12     32.52 o 
   4   9   0      749.42      828.11     37.60 o 
   5   9   0     1570.68     1709.16     86.13 o 
   6   9   0     1301.57     1406.77     41.13 o 
   7   9   0        1.38        2.63      0.91 o 
   0  10   0     7393.13     7750.07     29.66 o 
   1  10   0      247.35      268.07     40.96 o 
   2  10   0     2305.66     2158.13    139.23 o 
   3  10   0        5.59       21.44      3.54 o 
   4  10   0      550.08      558.40     11.51 o 
   5  10   0        0.27        2.84      1.92 o 
   6  10   0     1614.89     1764.43     51.48 o 
   7  10   0       27.94       37.42      6.31 o 
   1  11   0      105.10      128.24     14.33 o 
   2  11   0     1096.70     1099.46     53.07 o 
   3  11   0     3453.14     3657.72     65.90 o 
   4  11   0      201.81      188.63      8.38 o 
   5  11   0      844.17      892.03     59.50 o 
   6  11   0      333.77      328.83      9.98 o 
   7  11   0       49.81       39.67      1.55 o 
   0  12   0     1158.01     1218.88     13.81 o 
   1  12   0      385.68      385.08     11.99 o 
   2  12   0     2005.09     2121.29     42.90 o 
   3  12   0       45.86       56.76      3.65 o 
   4  12   0      343.86      361.79      6.63 o 
   5  12   0      429.35      492.99     32.33 o 
   6  12   0     1034.20     1092.15     37.78 o 
   7  12   0       18.36       20.38      1.24 o 
   1  13   0      962.33     1174.09     36.30 o 
   2  13   0     1129.40     1470.48     82.73 o 
   3  13   0       42.58       70.67     15.81 o 
   4  13   0       17.67       24.78      3.33 o 
   5  13   0      263.70      317.26     19.59 o 
   6  13   0      978.70      998.20     30.94 o 
   7  13   0     1721.44     1679.34      6.03 o 
   0  14   0       57.04       60.44     10.67 o 
   1  14   0      193.01      188.60      3.71 o 
   2  14   0     2843.85     3756.71    499.09 o 
   3  14   0      204.44      205.21      5.71 o 
   4  14   0     1608.54     1609.39     29.72 o 
   5  14   0       75.02       77.87      3.04 o 
   6  14   0       30.35       32.93      6.78 o 
   1  15   0     2493.76     2297.08     89.50 o 
   2  15   0      302.06      259.92      5.38 o 
   3  15   0       68.57       75.05      4.32 o 
   4  15   0      148.62      163.83      3.01 o 
   5  15   0        0.08        2.85      1.69 o 
   6  15   0       99.39      121.76     11.07 o 
   0  16   0       10.23        6.51      3.71 o 
   1  16   0      386.52      366.41      7.59 o 
   2  16   0      699.53      686.35     15.18 o 
   3  16   0       76.51      104.31      8.53 o 
   4  16   0      396.59      416.11     25.41 o 
   5  16   0        2.88       10.99      2.52 o 
   1  17   0      311.78      284.39      6.46 o 
   2  17   0     2084.03     1784.49     51.34 o 
   3  17   0      310.68      345.96     24.97 o 
   4  17   0       83.25       64.46      2.81 o 
   5  17   0      207.95      204.38     15.46 o 
   0  18   0      753.62      760.91     12.24 o 
   1  18   0       58.72       56.95      2.80 o 
   2  18   0       88.74       67.09      1.83 o 
   3  18   0      120.14      118.29      4.37 o 
   4  18   0       31.54       34.60      2.47 o 
   1  19   0       15.94       21.85      2.39 o 
   2  19   0        4.54        4.14      1.34 o 
   3  19   0      404.16      394.52     32.30 o 
   0  20   0     1921.49     2023.05     19.30 o 
   1  20   0       53.71       51.07      2.73 o 
   2  20   0       65.27       43.67      3.17 o 
   1  21   0      302.99      194.44     73.70 o 
  -8   0   1      337.93      277.26     30.91 o 
  -6   0   1     2631.81     2672.09     92.34 o 
  -4   0   1     3784.77     5669.32    150.72 o 
  -2   0   1      997.12     1238.32     34.30 o 
   2   0   1     4469.29     4607.76     62.31 o 
   4   0   1      251.92      292.73      6.15 o 
   6   0   1      567.58      595.24     44.10 o 
   8   0   1     2774.33     2909.26    243.44 o 
  -9   1   1      757.99     1044.43      6.74 o 
  -8   1   1      141.32      127.02     15.01 o 
  -7   1   1       33.65       39.32      4.02 o 
  -6   1   1      253.00      236.27      7.01 o 
  -5   1   1       10.72       37.16      3.15 o 
  -4   1   1     1296.03     1813.81     91.52 o 
  -3   1   1      590.75      677.48     26.14 o 
  -2   1   1     5729.59     6120.94    229.25 o 
  -1   1   1     1071.99     1248.78     25.46 o 
   0   1   1       67.75      104.26      1.50 o 
   1   1   1       72.92       80.97      3.05 o 
   2   1   1     3778.85     3572.35    211.00 o 
   3   1   1     3964.73     4437.42    158.95 o 
   4   1   1      175.59      170.95     10.92 o 
   5   1   1     2999.68     2674.11    144.30 o 
   6   1   1     1565.61     1369.40     72.16 o 
   7   1   1      123.45      166.56      6.06 o 
   8   1   1       97.47      234.97    148.80 o 
  -9   2   1      294.95      288.02     59.57 o 
  -8   2   1     1161.72     1087.35     31.60 o 
  -7   2   1      347.67      294.94     10.91 o 
  -6   2   1       27.10       23.85      5.31 o 
  -5   2   1      598.38      694.75     21.35 o 
  -4   2   1      146.94      172.84     12.19 o 
  -3   2   1     1779.56     2208.29     79.42 o 
  -2   2   1      218.86      317.54     12.72 o 
  -1   2   1    13534.65    13303.70     63.73 o 
   0   2   1     4632.47     3868.31    124.47 o 
   1   2   1        9.97       18.24      2.11 o 
   2   2   1     5402.66     4197.29    379.44 o 
   3   2   1       24.04       76.29      2.48 o 
   4   2   1     2100.50     2465.69    123.61 o 
   5   2   1      167.83      161.05      6.48 o 
   6   2   1       64.51       91.44     10.50 o 
   7   2   1      655.27      700.06     31.61 o 
   8   2   1      112.01      109.54      7.95 o 
  -9   3   1      274.85      273.70     34.86 o 
  -8   3   1      839.89      737.96     12.64 o 
  -7   3   1      100.81       85.97      6.71 o 
  -6   3   1     1916.08     1623.62    127.90 o 
  -5   3   1     1065.61     1089.15     13.42 o 
  -4   3   1     1800.73     2318.76    147.06 o 
  -3   3   1       77.86      138.97      2.73 o 
  -2   3   1      796.48      888.99     60.85 o 
  -1   3   1     7436.98     7604.15     35.10 o 
   0   3   1       53.67       45.56      0.94 o 
   1   3   1     3221.85     2714.13     45.15 o 
   2   3   1     2618.09     2187.14     69.60 o 
   3   3   1     4798.99     4667.83    328.93 o 
   4   3   1       81.28      124.91      9.72 o 
   5   3   1      160.39      171.60     11.16 o 
   6   3   1     1383.43     1339.71     65.01 o 
   7   3   1     1359.93     1350.38     95.62 o 
   8   3   1       99.44      119.37      8.70 o 
  -9   4   1       14.24       17.23      2.15 o 
  -8   4   1      193.56      200.68      6.77 o 
  -7   4   1      715.25      677.54     42.39 o 
  -6   4   1      141.30      164.67     11.41 o 
  -5   4   1      120.63      109.62      3.08 o 
  -4   4   1     1863.47     1806.34     37.73 o 
  -3   4   1      857.89     1043.99     37.18 o 
  -2   4   1    15021.90    14712.13    655.35 o 
  -1   4   1    13616.73    13272.52    519.69 o 
   0   4   1       10.96       40.36      1.03 o 
   1   4   1     1135.56     1041.76     13.87 o 
   2   4   1       66.55       59.51      2.18 o 
   3   4   1      588.22      693.57     10.54 o 
   4   4   1     2421.85     2574.89    214.77 o 
   5   4   1        3.81       17.23      3.04 o 
   6   4   1     1630.41     1624.34     49.35 o 
   7   4   1      193.06      212.54      7.36 o 
   8   4   1       18.31       20.66      2.15 o 
  -8   5   1       93.75       79.42     18.78 o 
  -7   5   1     1472.61     1384.74     86.04 o 
  -6   5   1      194.84      184.95     12.13 o 
  -5   5   1     2667.50     2842.48    124.89 o 
  -4   5   1      727.74      769.42     46.72 o 
  -3   5   1     3476.37     3810.77    208.70 o 
  -2   5   1     6659.70     7087.76    196.63 o 
  -1   5   1     3122.40     3341.05    113.30 o 
   0   5   1       74.91      144.72     42.19 o 
   1   5   1      250.10      191.16      2.43 o 
   2   5   1        0.95       12.51      3.25 o 
   3   5   1     1068.77     1007.16     11.35 o 
   4   5   1      693.86      666.61    108.82 o 
   5   5   1       58.16       76.12      2.75 o 
   6   5   1      271.02      281.01     10.65 o 
   7   5   1      734.72      781.10     39.94 o 
   8   5   1      293.35      282.26     28.45 o 
  -8   6   1       21.59       37.37      4.06 o 
  -7   6   1       11.08       19.99      1.93 o 
  -6   6   1      719.86      622.57     34.32 o 
  -5   6   1      619.74      667.63      9.28 o 
  -4   6   1     2430.35     2199.28     68.96 o 
  -3   6   1        0.69       11.67      2.79 o 
  -2   6   1     2268.38     2017.21      6.83 o 
  -1   6   1      546.27      513.92     23.05 o 
   0   6   1      210.10      218.66      2.59 o 
   1   6   1     1173.33     1162.77     29.46 o 
   2   6   1      195.16      193.25      3.74 o 
   3   6   1       60.51       53.69      6.60 o 
   4   6   1     2921.65     3066.18    171.72 o 
   5   6   1      180.13      162.39     14.44 o 
   6   6   1     1161.79     1199.81     48.72 o 
   7   6   1       62.32       85.40      7.69 o 
   8   6   1       58.99       61.18      1.30 o 
  -8   7   1      622.54      628.54     34.68 o 
  -7   7   1      680.95      645.17     41.99 o 
  -6   7   1      372.52      370.13     11.98 o 
  -5   7   1     2129.17     2014.68     90.54 o 
  -4   7   1     1717.60     1692.34     41.03 o 
  -3   7   1     4601.46     4774.66    422.50 o 
  -2   7   1     3286.40     3515.65     24.03 o 
  -1   7   1      421.41      428.86     24.78 o 
   0   7   1      522.69      653.49      7.76 o 
   1   7   1     3835.77     3821.83     70.90 o 
   2   7   1     1224.05     1183.46     17.25 o 
   3   7   1      240.09      209.21     11.81 o 
   4   7   1        0.73       17.61      2.76 o 
   5   7   1      360.64      382.71     48.77 o 
   6   7   1     1741.55     1611.01     30.63 o 
   7   7   1        5.67        8.78      3.93 o 
   8   7   1      377.46      365.36      3.07 o 
  -8   8   1      359.87      376.05     20.99 o 
  -7   8   1        2.72        7.58      1.02 o 
  -6   8   1     1251.97     1231.60     70.83 o 
  -5   8   1       80.99       78.56      5.71 o 
  -4   8   1      164.22      182.98      4.30 o 
  -3   8   1      335.94      347.03      4.67 o 
  -2   8   1        9.87       13.54      1.14 o 
  -1   8   1      180.96      197.00     14.35 o 
   0   8   1     1893.67     1882.85    108.26 o 
   1   8   1        4.50        6.47      2.00 o 
   2   8   1     1602.58     1442.44     21.33 o 
   3   8   1       30.11       19.43      2.14 o 
   4   8   1      698.99      737.85     35.29 o 
   5   8   1      777.47      786.86     61.00 o 
   6   8   1      611.57      597.67     21.82 o 
   7   8   1      231.16      241.43     17.94 o 
  -8   9   1      144.78      119.76     11.15 o 
  -7   9   1      104.30      124.53      7.86 o 
  -6   9   1      302.78      340.23     14.92 o 
  -5   9   1      563.37      549.94     76.84 o 
  -4   9   1     1998.81     1874.77     52.82 o 
  -3   9   1     1148.67     1033.76     42.65 o 
  -2   9   1      281.91      253.33     13.04 o 
  -1   9   1      650.16      605.42     13.06 o 
   0   9   1     1251.35     1147.92     90.25 o 
   1   9   1     1078.64     1107.99     89.56 o 
   2   9   1      375.75      400.50     17.63 o 
   3   9   1       59.18       61.22      6.41 o 
   4   9   1      168.47      168.82      6.45 o 
   5   9   1     2505.91     2468.03    146.11 o 
   6   9   1      185.55      150.19      4.71 o 
   7   9   1       12.80       22.18      9.42 o 
  -8  10   1      119.95      122.43     13.53 o 
  -7  10   1        1.76        8.66      1.11 o 
  -6  10   1     2470.10     2555.95     95.78 o 
  -5  10   1       78.32       63.07      9.22 o 
  -4  10   1      470.13      465.07     25.15 o 
  -3  10   1      307.47      297.26      9.29 o 
  -2  10   1       56.91       59.38      4.13 o 
  -1  10   1      369.47      407.03      4.89 o 
   0  10   1     5048.84     4906.10    252.88 o 
   1  10   1      714.84      642.28     72.25 o 
   2  10   1      856.46      734.67     28.72 o 
   3  10   1       92.47      103.17      3.05 o 
   4  10   1     1638.05     1693.80    126.96 o 
   5  10   1       52.48       63.44      6.01 o 
   6  10   1      327.83      335.59     22.50 o 
   7  10   1       11.73       15.64      5.23 o 
  -7  11   1       63.37       69.31      8.15 o 
  -6  11   1       81.43       87.64      3.99 o 
  -5  11   1        0.87        2.54      4.08 o 
  -4  11   1      149.39      170.93      8.90 o 
  -3  11   1     1752.26     1681.32     61.37 o 
  -2  11   1     1246.20     1308.23     58.48 o 
  -1  11   1     1583.23     1639.97     28.54 o 
   0  11   1      949.41      935.88     44.92 o 
   1  11   1        7.21       32.95     20.62 o 
   2  11   1     1619.77     1485.59    135.20 o 
   3  11   1      364.27      396.97     20.37 o 
   4  11   1      126.03      131.03      8.07 o 
   5  11   1     2126.96     2176.29    141.43 o 
   6  11   1      280.03      267.54     12.54 o 
   7  11   1      295.46      293.03     33.45 o 
  -7  12   1       89.59       95.13      9.93 o 
  -6  12   1      684.41      709.55     23.49 o 
  -5  12   1      166.90      188.81     16.26 o 
  -4  12   1        4.80        8.27      1.36 o 
  -3  12   1      283.29      282.74      8.72 o 
  -2  12   1      539.71      499.11     20.03 o 
  -1  12   1      106.78      106.05      4.90 o 
   0  12   1     1095.40     1039.61     13.37 o 
   1  12   1      319.25      347.41     37.62 o 
   2  12   1     1494.96     1546.27     55.75 o 
   3  12   1      542.12      521.41     33.83 o 
   4  12   1       74.83       75.12      5.68 o 
   5  12   1      648.92      693.40     49.95 o 
   6  12   1       79.57       97.66     21.21 o 
  -7  13   1      677.01      682.31      3.07 o 
  -6  13   1      233.24      237.16      4.24 o 
  -5  13   1        8.55       24.44      7.08 o 
  -4  13   1     2727.49     2625.62    119.79 o 
  -3  13   1      110.55       90.48      3.35 o 
  -2  13   1     1886.62     2068.62    141.21 o 
  -1  13   1       34.33       73.04     20.67 o 
   0  13   1     1384.26     1370.28     55.18 o 
   1  13   1     4528.58     4461.50    152.46 o 
   2  13   1      779.01      772.10     27.04 o 
   3  13   1      453.03      439.78     17.15 o 
   4  13   1      310.59      332.60     23.75 o 
   5  13   1      213.95      195.32      6.58 o 
   6  13   1      261.64      249.63      6.42 o 
  -6  14   1       36.49       37.36      1.25 o 
  -5  14   1       97.20       84.74      3.25 o 
  -4  14   1      440.03      459.00     17.04 o 
  -3  14   1      452.75      438.68     15.80 o 
  -2  14   1     4069.23     3819.27    116.87 o 
  -1  14   1       14.55       40.98      7.21 o 
   0  14   1      106.22      127.83      6.05 o 
   1  14   1      330.57      306.90     12.67 o 
   2  14   1      179.71      201.66      6.20 o 
   3  14   1       49.51       58.59      9.10 o 
   4  14   1     2303.41     2449.44    125.59 o 
   5  14   1        0.59        3.61      2.27 o 
   6  14   1      191.79      203.09      4.86 o 
  -6  15   1       34.11       42.49      2.52 o 
  -5  15   1      551.17      595.13     23.60 o 
  -4  15   1        7.18       14.51      4.00 o 
  -3  15   1        9.82       17.49      3.05 o 
  -2  15   1        0.26        7.95      6.40 o 
  -1  15   1       12.96      649.34    391.23 o 
   0  15   1     1357.16     1186.20     79.44 o 
   1  15   1     1355.95     1272.74     54.02 o 
   2  15   1       41.33       34.78      2.52 o 
   3  15   1     1239.51     1257.39     51.44 o 
   4  15   1       99.89      161.87     62.05 o 
   5  15   1        6.72        8.97      0.96 o 
  -5  16   1      143.30      165.54      5.89 o 
  -4  16   1      564.66      557.28     27.39 o 
  -3  16   1      287.97      247.69      9.54 o 
  -2  16   1      596.19      569.50     31.23 o 
  -1  16   1      975.68      862.16     45.07 o 
   0  16   1        3.06        2.52      2.13 o 
   1  16   1      764.79      678.32     29.96 o 
   2  16   1      441.63      435.45     11.23 o 
   3  16   1      624.49      568.77      7.24 o 
   4  16   1      963.91      943.59     21.03 o 
   5  16   1       18.60       28.67      2.09 o 
  -5  17   1       47.56       38.82      0.95 o 
  -4  17   1      224.24      258.18     13.23 o 
  -3  17   1     1327.83     1212.82     59.97 o 
  -2  17   1      339.58      304.96      9.81 o 
  -1  17   1      872.98      746.37     44.83 o 
   0  17   1       63.94       67.70      2.85 o 
   1  17   1       47.56       50.11      2.18 o 
   2  17   1      597.47      543.38     29.64 o 
   3  17   1      661.09      645.65     12.66 o 
   4  17   1       41.03       54.38     12.91 o 
  -4  18   1        8.34       12.15      1.84 o 
  -3  18   1        0.27        3.35      1.21 o 
  -2  18   1       21.37       32.65      1.66 o 
  -1  18   1       20.89       16.61      2.51 o 
   0  18   1     1286.86     1311.37     55.05 o 
   1  18   1      297.61      275.84     10.81 o 
   2  18   1      520.76      543.45     20.60 o 
   3  18   1        1.22        0.64      3.36 o 
   4  18   1       99.88       84.04      2.72 o 
  -4  19   1        6.55        5.68      2.67 o 
  -3  19   1     1053.38      950.96     52.48 o 
  -2  19   1      223.12      226.14     10.61 o 
  -1  19   1      303.82      265.90     10.63 o 
   0  19   1      143.34      147.83      4.47 o 
   1  19   1      119.77      114.61      3.12 o 
   2  19   1      288.01      298.60      9.28 o 
   3  19   1      308.07      277.41      9.54 o 
  -3  20   1       27.87       18.71      2.94 o 
  -2  20   1        1.84        4.51      1.12 o 
  -1  20   1      144.75      151.89      5.07 o 
   0  20   1      553.17      569.38     25.28 o 
   1  20   1      287.80      242.57     10.49 o 
   2  20   1      226.07      237.23      6.38 o 
  -1  21   1      570.97      372.69     40.95 o 
   0  21   1        2.96       -0.01      3.63 o 
  -8   0   2       82.16      106.71     14.29 o 
  -6   0   2     6354.51     6853.81    187.95 o 
  -4   0   2     1006.16     1141.22      6.65 o 
  -2   0   2     3285.54     3199.01      8.57 o 
   0   0   2        6.01       35.77      9.84 o 
   2   0   2     4872.55     4689.24     75.38 o 
   4   0   2      199.41      344.81     24.93 o 
   6   0   2      740.39      723.02     42.03 o 
   8   0   2      650.08      594.30      4.27 o 
  -9   1   2     1489.69     1662.40     51.62 o 
  -8   1   2      756.25      812.81     19.45 o 
  -7   1   2        1.02        2.40      1.88 o 
  -6   1   2      957.51     1056.96     35.24 o 
  -5   1   2        4.25       19.62      9.82 o 
  -4   1   2     1051.09     1176.78     22.50 o 
  -3   1   2      109.17      216.08      2.67 o 
  -2   1   2       93.20      120.98     11.19 o 
  -1   1   2     1699.19     1430.21     65.05 o 
   0   1   2     3600.17     2851.85    148.64 o 
   1   1   2     1050.41      941.72     48.41 o 
   2   1   2      103.12      107.97     20.11 o 
   3   1   2      420.31      430.09     21.60 o 
   4   1   2     1794.48     1809.22     12.63 o 
   5   1   2     3639.27     3424.84     81.97 o 
   6   1   2      911.85      944.60     16.63 o 
   7   1   2      897.44     1013.20     26.17 o 
   8   1   2      220.70      198.45      2.68 o 
  -9   2   2      249.50      340.41     32.60 o 
  -8   2   2      305.44      323.86     11.94 o 
  -7   2   2       50.75       54.55      4.47 o 
  -6   2   2     1349.45     1317.92     69.26 o 
  -5   2   2       66.72       76.53      5.07 o 
  -4   2   2      373.35      372.19      5.37 o 
  -3   2   2     2384.61     2507.59     68.70 o 
  -2   2   2      713.63      784.03     35.49 o 
  -1   2   2      593.74      595.02     15.66 o 
   1   2   2    12527.36    10139.64    752.49 o 
   2   2   2     1605.22     1566.61     64.40 o 
   3   2   2      301.30      294.27      9.93 o 
   4   2   2        9.69       19.70      2.50 o 
   5   2   2      298.31      308.60     16.98 o 
   6   2   2      323.94      340.80     19.95 o 
   7   2   2       60.76      129.32     27.12 o 
   8   2   2       47.93       42.55      1.72 o 
  -9   3   2        3.60        4.45      3.23 o 
  -8   3   2      874.41      822.47     36.04 o 
  -7   3   2      176.51      184.12     19.39 o 
  -6   3   2      153.75      159.10     11.68 o 
  -5   3   2     4634.96     5077.69    147.81 o 
  -4   3   2     1426.96     1518.08     22.83 o 
  -3   3   2      100.71       88.21      1.82 o 
  -2   3   2     3136.55     3561.08    196.30 o 
  -1   3   2     1304.26     1352.58     17.55 o 
   1   3   2     1647.52     1358.25     58.50 o 
   2   3   2      744.98      760.95     30.04 o 
   3   3   2     3814.37     4092.40     28.68 o 
   4   3   2     1255.59     1307.63     17.15 o 
   5   3   2      100.50      104.99      3.98 o 
   6   3   2      669.36      672.52     19.50 o 
   7   3   2      545.04      623.90     21.81 o 
   8   3   2      279.37      235.91      2.81 o 
  -9   4   2       10.70       23.49      5.78 o 
  -8   4   2      484.35      496.89     29.16 o 
  -7   4   2      174.64      170.23     23.89 o 
  -6   4   2        0.64        7.94      3.91 o 
  -5   4   2       51.65       52.00      2.40 o 
  -4   4   2     1304.82     1390.46     40.83 o 
  -3   4   2      217.63      287.43     13.98 o 
  -2   4   2     3852.13     4006.67    113.82 o 
  -1   4   2      369.92      410.95      8.75 o 
   0   4   2      116.56      106.44      2.04 o 
   1   4   2      373.11      375.28     25.04 o 
   2   4   2      339.04      406.50     22.78 o 
   3   4   2      290.90      248.98     33.84 o 
   4   4   2     3085.63     3169.26    146.76 o 
   5   4   2      359.14      339.80      7.90 o 
   6   4   2     1359.48     1482.97     43.47 o 
   7   4   2        2.82        7.70      1.85 o 
  -9   5   2       37.63       44.30     12.23 o 
  -8   5   2       10.59       15.93      8.04 o 
  -7   5   2     1290.91     1155.43     58.22 o 
  -6   5   2        0.05        8.05      2.90 o 
  -5   5   2     2932.09     3201.19    191.98 o 
  -4   5   2     1101.55     1252.37     41.02 o 
  -3   5   2       75.44       69.71      2.07 o 
  -2   5   2       32.67       42.00      0.94 o 
  -1   5   2     3191.68     3526.08     35.22 o 
   0   5   2       77.07       95.56      5.71 o 
   1   5   2     1747.21     1675.33    117.95 o 
   2   5   2     1184.63     1231.56     37.56 o 
   3   5   2     2408.06     2479.99     85.85 o 
   4   5   2     2089.76     2138.15    204.86 o 
   5   5   2        1.93       21.07      9.19 o 
   6   5   2      108.64      131.83     12.38 o 
   7   5   2      154.08      177.14     10.61 o 
  -9   6   2       54.07       53.39      9.34 o 
  -8   6   2       49.05       58.26      4.64 o 
  -7   6   2      286.31      283.36     20.73 o 
  -6   6   2       91.60       88.73      2.59 o 
  -5   6   2      454.04      455.59     29.92 o 
  -4   6   2     1045.90     1114.62     26.38 o 
  -3   6   2       22.09       23.11      1.60 o 
  -2   6   2     7331.27     7339.68    172.96 o 
  -1   6   2      241.51      284.16     17.74 o 
   0   6   2       27.52       63.14      2.68 o 
   1   6   2     1436.88     1352.24     49.61 o 
   2   6   2     1906.82     1866.07     82.32 o 
   3   6   2      616.70      665.68     37.46 o 
   4   6   2     3245.30     3216.10    190.93 o 
   5   6   2       10.55       10.44      1.95 o 
   6   6   2     1103.34     1231.26     71.92 o 
   7   6   2      354.50      452.34     27.77 o 
  -8   7   2      230.07      244.35     15.98 o 
  -7   7   2      370.55      354.08     14.15 o 
  -6   7   2       44.02       57.26     10.62 o 
  -5   7   2     1232.38     1232.57     48.16 o 
  -4   7   2     3604.96     3752.35     97.27 o 
  -3   7   2     8725.14     8652.70    700.40 o 
  -2   7   2     2511.85     2614.81     58.68 o 
  -1   7   2     3097.80     3025.82     73.12 o 
   0   7   2     2221.63     1430.78    423.60 o 
   1   7   2      357.09      316.64     16.09 o 
   2   7   2      364.29      407.51     31.06 o 
   3   7   2        0.93        9.67      1.37 o 
   4   7   2     1292.20     1381.55     82.79 o 
   5   7   2      393.33      307.66     25.79 o 
   6   7   2      742.71      717.16      9.62 o 
   7   7   2       70.41       69.75      1.59 o 
  -8   8   2       69.76       63.55      4.69 o 
  -7   8   2       38.95       64.53     16.02 o 
  -6   8   2      177.72      193.56     10.60 o 
  -5   8   2       12.04       17.19      1.32 o 
  -4   8   2      899.33      952.26     19.81 o 
  -3   8   2     3332.56     3266.38    240.08 o 
  -2   8   2     3106.74     3180.91     72.07 o 
  -1   8   2     1459.61     1428.67     70.28 o 
   0   8   2     5089.48     5082.31    350.00 o 
   1   8   2      533.70      433.16     27.74 o 
   2   8   2      401.95      367.78     33.34 o 
   3   8   2       25.44       28.62      1.81 o 
   4   8   2      110.16      115.43      4.85 o 
   5   8   2      545.50      534.18     39.01 o 
   6   8   2       43.33       48.02      7.82 o 
   7   8   2      277.83      210.13     50.13 o 
  -8   9   2       23.40       17.88      3.69 o 
  -7   9   2      212.55      220.85     14.94 o 
  -6   9   2     1019.90      914.47     25.19 o 
  -5   9   2      126.88      123.28      3.11 o 
  -4   9   2        2.72       24.97      3.95 o 
  -3   9   2     5390.11     4792.04    160.77 o 
  -2   9   2      187.92      193.88      2.74 o 
  -1   9   2     1192.35     1059.74     54.14 o 
   0   9   2      230.60      246.05     13.59 o 
   1   9   2      958.82      939.25     36.86 o 
   2   9   2       33.77       47.26      5.63 o 
   3   9   2      102.97       96.35      4.05 o 
   4   9   2      151.75      129.32      4.79 o 
   5   9   2      859.37      809.32     24.63 o 
   6   9   2      380.95      377.40     30.33 o 
   7   9   2        1.30        7.32      3.57 o 
  -8  10   2      565.44      485.78     32.13 o 
  -7  10   2      248.24      250.31      8.65 o 
  -6  10   2     2095.09     2075.61     29.49 o 
  -5  10   2      201.82      194.20     22.58 o 
  -4  10   2     1241.15     1247.62     39.06 o 
  -3  10   2        2.59        8.65      3.14 o 
  -2  10   2     1488.53     1578.41     61.53 o 
  -1  10   2       90.66       90.74     14.09 o 
   0  10   2     1871.53     1856.57    202.91 o 
   1  10   2     1420.36     1387.77     55.67 o 
   2  10   2     1996.35     2055.97    144.94 o 
   3  10   2       14.38       15.13      1.28 o 
   4  10   2      136.57      127.35      4.61 o 
   5  10   2      499.82      470.15     13.81 o 
   6  10   2      202.46      224.95      8.72 o 
   7  10   2       89.03       98.41      1.64 o 
  -8  11   2      170.48      164.54      3.70 o 
  -7  11   2      791.64      808.29     22.00 o 
  -6  11   2       54.07       60.12      2.94 o 
  -5  11   2       98.04       66.12      4.72 o 
  -4  11   2     1127.04     1148.02     40.68 o 
  -3  11   2      383.80      384.81      9.20 o 
  -2  11   2       58.14       50.35      2.57 o 
  -1  11   2      158.89      159.34     10.85 o 
   0  11   2      172.02      154.37      8.15 o 
   1  11   2      762.01      723.42     99.67 o 
   2  11   2       70.85       74.23      2.56 o 
   3  11   2      145.27      139.43      7.16 o 
   4  11   2      507.19      498.40     15.42 o 
   5  11   2     1357.83     1314.42     30.06 o 
   6  11   2      282.23      326.42     12.91 o 
  -7  12   2      298.90      309.31      6.28 o 
  -6  12   2      603.69      596.87     15.16 o 
  -5  12   2       13.55       17.48      2.52 o 
  -4  12   2      154.51      167.19      9.01 o 
  -3  12   2     2894.87     3011.22    117.35 o 
  -2  12   2      447.33      391.06      9.33 o 
  -1  12   2      934.85     1063.44     61.11 o 
   0  12   2      749.11      757.42     39.33 o 
   1  12   2      693.79      729.63     32.11 o 
   2  12   2      481.32      569.75     26.89 o 
   3  12   2      822.53      797.16     48.10 o 
   4  12   2      123.98      126.71      6.72 o 
   5  12   2      347.94      360.42     17.36 o 
   6  12   2       39.30       38.76      6.44 o 
  -7  13   2       43.97       43.53      8.48 o 
  -6  13   2      121.01      132.49      3.08 o 
  -5  13   2      337.44      349.04     26.10 o 
  -4  13   2      391.79      393.25     24.03 o 
  -3  13   2      181.04      191.68     11.15 o 
  -2  13   2      104.38      130.42      9.63 o 
  -1  13   2        4.97       23.30      6.64 o 
   0  13   2     1201.72     1180.23     54.30 o 
   1  13   2     1822.91     1830.29     75.36 o 
   2  13   2       90.08       92.16      2.83 o 
   3  13   2      668.47      634.84     33.79 o 
   4  13   2     1253.34     1427.00    181.32 o 
   5  13   2       15.58       11.15      1.50 o 
   6  13   2      265.12      270.98      4.20 o 
  -7  14   2      101.02       90.35     20.31 o 
  -6  14   2        5.61       16.95      2.71 o 
  -5  14   2        4.13        4.51      3.39 o 
  -4  14   2      218.70      210.45     14.80 o 
  -3  14   2       14.25       57.41     16.64 o 
  -2  14   2     3634.46     3912.59    207.72 o 
  -1  14   2        1.45        4.22      3.50 o 
   0  14   2       39.00       38.43      5.17 o 
   1  14   2        0.53       27.18      5.47 o 
   2  14   2      632.86      542.14     26.73 o 
   3  14   2      236.47      256.29     11.53 o 
   4  14   2      964.93      924.90     31.22 o 
   5  14   2       69.83       64.70      1.93 o 
  -6  15   2       78.88       83.04      1.56 o 
  -5  15   2      556.68      567.02     20.91 o 
  -4  15   2       98.17       93.81     10.09 o 
  -3  15   2        1.65       19.44      6.40 o 
  -2  15   2      208.46      167.19     11.31 o 
  -1  15   2        2.26        1.03      1.95 o 
   0  15   2       13.14       21.97      2.84 o 
   1  15   2      782.76      778.94     38.48 o 
   2  15   2      593.43      560.13     29.64 o 
   3  15   2     1170.91     1124.43     35.69 o 
   4  15   2      180.90      184.40      5.97 o 
   5  15   2      198.60      191.91      2.72 o 
  -6  16   2       98.14       93.30      1.41 o 
  -5  16   2       12.73       16.23      2.96 o 
  -4  16   2      614.92      594.98     22.79 o 
  -3  16   2      256.13      249.92      7.43 o 
  -2  16   2      101.32      131.23      6.92 o 
  -1  16   2      113.62      142.18     11.47 o 
   0  16   2      117.04      125.07     11.27 o 
   1  16   2      335.77      353.04     19.94 o 
   2  16   2      232.74      299.00     41.65 o 
   3  16   2      772.46      837.63     64.53 o 
   4  16   2     1641.30     1594.13     83.36 o 
  -5  17   2      148.09      127.06      3.91 o 
  -4  17   2     1115.97     1068.17     12.65 o 
  -3  17   2      280.97      291.47     14.67 o 
  -2  17   2       80.99       64.95      2.29 o 
  -1  17   2      415.60      388.87     32.37 o 
   0  17   2      677.60      651.05     39.02 o 
   1  17   2      225.78      248.53     14.42 o 
   2  17   2       20.07       21.06      2.00 o 
   3  17   2       41.74       59.54      2.13 o 
   4  17   2      114.66      109.11      4.13 o 
  -5  18   2       16.46        9.87      2.31 o 
  -4  18   2      368.13      360.59     18.94 o 
  -3  18   2       10.91        9.31      1.27 o 
  -2  18   2       19.39       11.09      1.38 o 
  -1  18   2      127.77      111.60      4.76 o 
   0  18   2      782.41      744.26     34.13 o 
   1  18   2       62.37       70.72      5.07 o 
   2  18   2     1366.84     1305.27     83.28 o 
   3  18   2      371.87      346.37      7.13 o 
  -4  19   2        1.59        6.24      2.83 o 
  -3  19   2      766.73      723.82     12.43 o 
  -2  19   2        4.44        4.42      1.81 o 
  -1  19   2      639.81      633.11     21.08 o 
   0  19   2      528.04      495.73      6.26 o 
   1  19   2      349.79      348.64      3.19 o 
   2  19   2       68.60       70.66      4.83 o 
   3  19   2        8.56       16.37      2.81 o 
  -3  20   2       30.55       24.21      3.12 o 
  -2  20   2       11.34        7.68      1.06 o 
  -1  20   2      116.54      120.74      2.25 o 
   0  20   2      673.59      633.10      6.44 o 
   1  20   2       14.34       20.22      4.16 o 
  -8   0   3      169.15      214.62     15.72 o 
  -6   0   3     4846.31     4611.06    166.94 o 
  -4   0   3     1965.03     1947.20     13.23 o 
  -2   0   3        3.22       60.48      6.89 o 
   0   0   3     1832.08     1795.18     10.94 o 
   2   0   3    16352.01    15910.46     37.02 o 
   4   0   3      259.33      211.10      7.87 o 
   6   0   3        1.22       16.39      9.16 o 
  -9   1   3      909.18     1017.52      9.64 o 
  -8   1   3      108.63      116.23      5.51 o 
  -7   1   3     2123.88     1978.05     21.07 o 
  -6   1   3      250.99      290.88      7.81 o 
  -5   1   3       10.01       13.18      1.43 o 
  -4   1   3       53.49       71.23      5.96 o 
  -3   1   3      342.94      345.09     17.12 o 
  -2   1   3     2279.49     2140.70     99.09 o 
   0   1   3      293.83      284.87     21.52 o 
   1   1   3     5070.97     4756.46    349.12 o 
   2   1   3     1755.31     2745.53    413.77 o 
   3   1   3      136.60      171.94      2.94 o 
   4   1   3      198.78      209.37      4.06 o 
   5   1   3     1814.10     1749.91     29.71 o 
   6   1   3      128.45      145.28      4.59 o 
   7   1   3     1105.21     1034.94      9.67 o 
  -9   2   3       94.87      126.07      7.78 o 
  -8   2   3      221.19      248.48      9.74 o 
  -7   2   3      188.73      189.77      7.79 o 
  -6   2   3     3679.69     3305.40    114.20 o 
  -5   2   3      125.88      150.21     10.88 o 
  -4   2   3     1209.92     1189.56     15.19 o 
  -3   2   3       69.04      111.15      6.72 o 
  -2   2   3     1812.01     1842.72     46.27 o 
  -1   2   3      117.60      116.90      8.51 o 
   0   2   3        2.48       13.19      1.31 o 
   1   2   3     3929.58     4258.60    465.92 o 
   2   2   3     1164.91     1137.39     98.68 o 
   3   2   3      794.58      893.16     25.01 o 
   4   2   3       87.83       84.60      2.15 o 
   5   2   3      457.96      530.11     18.87 o 
   6   2   3      441.91      441.68     19.17 o 
   7   2   3      119.45      144.57      4.05 o 
  -9   3   3      129.28      134.33     10.47 o 
  -8   3   3      102.56       94.96      4.71 o 
  -7   3   3      272.09      242.92      9.05 o 
  -6   3   3      974.36     1040.59     13.50 o 
  -5   3   3     1817.08     1947.62    102.38 o 
  -4   3   3      117.08      159.48      6.50 o 
  -3   3   3     5256.35     5635.77    280.13 o 
  -2   3   3     1619.41     1863.44     61.85 o 
  -1   3   3      323.57      445.81     41.38 o 
   0   3   3      998.28      845.33     77.38 o 
   1   3   3      295.37      428.80     39.95 o 
   2   3   3       32.88       40.39      8.85 o 
   3   3   3     2788.09     3116.79    141.07 o 
   4   3   3     2462.86     2463.75     56.18 o 
   5   3   3     1118.25     1023.82     25.94 o 
   6   3   3       17.96       34.07      7.11 o 
   7   3   3       57.40       57.73      3.24 o 
  -9   4   3       55.68       63.44      6.36 o 
  -8   4   3      677.67      705.48     36.91 o 
  -7   4   3      825.71      762.91     20.77 o 
  -6   4   3        0.02        1.85      1.98 o 
  -5   4   3       77.93       88.80      9.90 o 
  -4   4   3       17.41       63.14     25.23 o 
  -3   4   3      204.35      235.77     13.83 o 
  -2   4   3     8622.08     8231.70    151.00 o 
  -1   4   3      318.99      300.78     19.30 o 
   0   4   3     1455.32     1379.36    134.27 o 
   1   4   3      450.38      473.62     55.58 o 
   2   4   3      258.15      326.80     30.12 o 
   3   4   3        3.88       17.96      6.75 o 
   4   4   3     1652.18     1689.01     27.12 o 
   5   4   3      104.88       91.98      2.62 o 
   6   4   3     1758.00     1800.33     97.97 o 
   7   4   3       67.38       86.80      6.89 o 
  -9   5   3       37.84       36.21     17.45 o 
  -8   5   3        2.79        2.57      7.73 o 
  -7   5   3      295.22      317.36     20.23 o 
  -6   5   3       98.58       96.11      2.72 o 
  -5   5   3     3210.14     3254.33    251.09 o 
  -4   5   3      159.78      153.88      6.98 o 
  -3   5   3      512.05      473.34     21.54 o 
  -2   5   3     2471.44     2581.42     29.13 o 
  -1   5   3      313.43      345.85      3.80 o 
   0   5   3       53.93       56.79      2.88 o 
   1   5   3      931.70      814.21     65.83 o 
   2   5   3      180.98      214.43     17.86 o 
   3   5   3     2305.40     2286.86    112.05 o 
   4   5   3      385.95      401.46     26.67 o 
   5   5   3      270.25      261.99     19.82 o 
   6   5   3        6.07       16.08      4.62 o 
   7   5   3      102.61       96.77      8.19 o 
  -9   6   3       64.25       66.32     20.99 o 
  -8   6   3      304.60      279.43     15.60 o 
  -7   6   3        7.18       13.96      1.69 o 
  -6   6   3      830.29      807.22     30.67 o 
  -5   6   3      152.13      162.21      9.33 o 
  -4   6   3       64.59       54.05      2.86 o 
  -3   6   3      531.76      517.49     14.34 o 
  -2   6   3     7405.87     7135.88    178.97 o 
  -1   6   3       52.41       79.94      8.89 o 
   0   6   3     3534.52     3610.58    524.17 o 
   1   6   3       17.41       43.46      9.43 o 
   2   6   3      196.80      219.39     24.29 o 
   3   6   3       12.94       26.41      3.93 o 
   4   6   3      604.51      592.38     15.84 o 
   5   6   3      286.23      279.66     10.94 o 
   6   6   3      723.70      736.17     52.05 o 
   7   6   3      366.05      373.94     27.94 o 
  -8   7   3       30.72       46.67     11.79 o 
  -7   7   3      260.87      294.45     11.59 o 
  -6   7   3     1162.98     1062.37     10.16 o 
  -5   7   3     1002.74      971.13     21.00 o 
  -4   7   3     2167.34     2259.95     92.15 o 
  -3   7   3        3.02        5.59      1.12 o 
  -2   7   3      810.22      880.36     36.98 o 
  -1   7   3       85.00       85.31      1.61 o 
   0   7   3     1556.11     1287.73     53.19 o 
   1   7   3      219.18      266.77     29.81 o 
   2   7   3       52.46       56.04      7.08 o 
   3   7   3      494.59      475.54     14.32 o 
   4   7   3     1171.37     1096.85     15.29 o 
   5   7   3       31.84       33.78      4.05 o 
   6   7   3       34.35       29.65      3.38 o 
   7   7   3       64.84       44.35      3.34 o 
  -8   8   3        0.23        1.42      0.71 o 
  -7   8   3       57.12       55.82      2.92 o 
  -6   8   3      637.01      640.53      5.44 o 
  -5   8   3      480.07      455.96      6.01 o 
  -4   8   3     1244.88     1246.69     46.15 o 
  -3   8   3      455.12      492.35     13.39 o 
  -2   8   3       78.99      122.88      4.43 o 
  -1   8   3       75.11       92.04      7.31 o 
   0   8   3     3457.58     3177.02    131.83 o 
   1   8   3      252.14      266.82     37.64 o 
   2   8   3     2165.10     2254.83    235.75 o 
   3   8   3      287.30      327.49     12.98 o 
   4   8   3       47.26       58.73      3.85 o 
   5   8   3     1535.46     1599.57     46.79 o 
   6   8   3        3.39        2.89      2.23 o 
  -8   9   3       12.35       13.12      5.95 o 
  -7   9   3      760.95      739.86     22.86 o 
  -6   9   3       83.29       94.35      3.31 o 
  -5   9   3      254.81      261.86     12.22 o 
  -4   9   3      114.31      144.51      4.90 o 
  -3   9   3     1893.34     1877.26     10.89 o 
  -2   9   3      107.43      155.76     15.58 o 
  -1   9   3     3079.52     2878.30    183.29 o 
   0   9   3      360.58      339.99     21.67 o 
   1   9   3     1686.25     2022.09    281.65 o 
   2   9   3       47.08       50.25      2.12 o 
   3   9   3      329.54      344.35      8.29 o 
   4   9   3      299.70      305.97     15.09 o 
   5   9   3      881.12      915.81     39.06 o 
   6   9   3        7.31       12.90      2.53 o 
  -8  10   3       82.52       85.41      1.85 o 
  -7  10   3       25.86       35.21      3.14 o 
  -6  10   3      688.50      692.33      4.47 o 
  -5  10   3      419.95      426.17      9.90 o 
  -4  10   3     4124.56     4079.95    122.44 o 
  -3  10   3      138.87      122.76      3.53 o 
  -2  10   3      550.08      623.60     31.01 o 
  -1  10   3       98.18      117.79     10.95 o 
   0  10   3     1577.50     1495.12     93.39 o 
   1  10   3       49.72       52.00     10.23 o 
   2  10   3     3586.98     3735.22    173.11 o 
   3  10   3      236.11      231.59     13.75 o 
   4  10   3      935.99      923.66     38.83 o 
   5  10   3       61.72       68.86      6.58 o 
   6  10   3      333.00      340.89     16.82 o 
  -8  11   3       30.81       33.38      5.44 o 
  -7  11   3      629.35      618.78     14.70 o 
  -6  11   3      358.36      349.29      3.02 o 
  -5  11   3       38.37       42.31      4.67 o 
  -4  11   3     2980.14     2861.28    144.89 o 
  -3  11   3      320.73      366.71     14.01 o 
  -2  11   3      370.64      329.25      5.96 o 
  -1  11   3     3493.71     3469.93    264.69 o 
   0  11   3      127.82      136.11     10.63 o 
   1  11   3     3173.60     3345.28    164.99 o 
   2  11   3      785.29      828.07     53.89 o 
   3  11   3       27.17       27.72      1.87 o 
   4  11   3      152.35      154.36      5.87 o 
   5  11   3     1049.73     1066.69     34.36 o 
   6  11   3      139.38      160.56      7.71 o 
  -7  12   3       40.33       41.43      3.71 o 
  -6  12   3      578.03      608.36      7.56 o 
  -5  12   3      957.59      943.90     26.82 o 
  -4  12   3     2548.79     2391.36    120.64 o 
  -3  12   3       37.03       49.98      4.23 o 
  -2  12   3      214.30      256.90     11.36 o 
  -1  12   3      281.30      245.23      7.92 o 
   0  12   3      593.78      620.44     41.71 o 
   1  12   3      410.36      410.40     19.53 o 
   2  12   3       99.06      124.09      7.42 o 
   3  12   3        3.33        7.83      1.55 o 
   4  12   3      519.48      515.94     13.01 o 
   5  12   3     1555.11     1566.91     45.47 o 
  -7  13   3       24.83       22.01      2.52 o 
  -6  13   3      235.63      256.41      4.77 o 
  -5  13   3     2423.03     2501.81     88.09 o 
  -4  13   3      426.94      403.27     21.01 o 
  -3  13   3      480.95      455.03     12.20 o 
  -2  13   3       26.06       27.89      2.42 o 
  -1  13   3      201.01      194.39      5.61 o 
   0  13   3      467.69      497.01     31.92 o 
   1  13   3      166.48      154.97     10.77 o 
   2  13   3        4.73       78.55     26.63 o 
   3  13   3     2483.24     2340.26     85.65 o 
   4  13   3      299.49      291.19      6.48 o 
   5  13   3       88.63       69.61      2.36 o 
  -7  14   3        0.24        3.95      4.72 o 
  -6  14   3      330.84      320.55      8.15 o 
  -5  14   3       88.46       65.19      3.49 o 
  -4  14   3        2.35       10.78      1.85 o 
  -3  14   3        2.70       19.56      6.57 o 
  -2  14   3      522.62      592.25     29.30 o 
  -1  14   3      109.78      236.48     51.11 o 
   0  14   3     1217.39     1187.45     79.58 o 
   1  14   3        4.04        9.79      1.97 o 
   2  14   3      444.82      428.32     37.17 o 
   3  14   3      232.69      284.71     27.98 o 
   4  14   3      298.92      288.13      3.36 o 
   5  14   3      164.83      175.00      2.68 o 
  -6  15   3      120.24      136.38      7.36 o 
  -5  15   3      887.82      920.65     13.07 o 
  -4  15   3      106.96      103.03      5.66 o 
  -3  15   3      448.50      424.65     17.93 o 
  -2  15   3      193.00      149.99      9.57 o 
  -1  15   3       22.89      160.72     49.54 o 
   0  15   3      298.19      380.31    106.68 o 
   1  15   3      495.44      438.87     13.44 o 
   2  15   3      465.87      444.22     25.42 o 
   3  15   3     1805.44     1792.84     78.54 o 
   4  15   3      180.89      186.76      6.60 o 
  -6  16   3      133.28      140.22      4.97 o 
  -5  16   3       73.25       84.39      5.74 o 
  -4  16   3        6.03        9.89      1.17 o 
  -3  16   3      376.74      337.53     16.31 o 
  -2  16   3     1463.11     1406.45     79.30 o 
  -1  16   3      400.15      356.29     26.95 o 
   0  16   3      461.57      453.35     28.15 o 
   1  16   3      767.84      708.76     48.20 o 
   2  16   3       87.66       86.99      4.72 o 
   3  16   3       55.48       59.06      2.02 o 
   4  16   3      511.58      518.58      6.31 o 
  -5  17   3        7.05        9.45      2.00 o 
  -4  17   3      629.83      610.50     16.91 o 
  -3  17   3      263.22      284.59     12.77 o 
  -2  17   3       29.38       25.93      1.51 o 
  -1  17   3        7.93        5.85      2.03 o 
   0  17   3      544.97      582.71     26.51 o 
   1  17   3       14.43       40.27      1.80 o 
   2  17   3       11.76       10.29      3.57 o 
   3  17   3       23.67       28.82      7.32 o 
  -4  18   3      477.13      485.33     40.91 o 
  -3  18   3        9.23        8.35      1.18 o 
  -2  18   3       21.64       19.95      2.50 o 
  -1  18   3       50.88       53.24      4.93 o 
   0  18   3      230.23      238.66     14.03 o 
   1  18   3      342.83      335.68      9.43 o 
   2  18   3      520.24      476.24     11.53 o 
   3  18   3      132.00      133.65      3.56 o 
  -4  19   3       52.04       36.35      3.14 o 
  -3  19   3      338.31      354.49     22.69 o 
  -2  19   3      128.26      130.45      6.83 o 
  -1  19   3      892.32      965.55     13.95 o 
   0  19   3       43.83       43.86      2.22 o 
   1  19   3      191.18      154.28      2.90 o 
   2  19   3        1.44        4.46      2.61 o 
  -2  20   3        6.97        5.05      0.85 o 
  -1  20   3        0.06        2.60      2.48 o 
  -8   0   4       49.30       55.06     10.02 o 
  -6   0   4     1043.78     1069.30     46.56 o 
  -4   0   4     5016.41     4930.54     23.89 o 
  -2   0   4      563.83      497.85     20.36 o 
   0   0   4     2008.64     2002.20     56.60 o 
   2   0   4      729.32      645.73      8.41 o 
   4   0   4      986.78      897.97      5.64 o 
   6   0   4      166.00      180.25      3.82 o 
  -9   1   4       93.95      121.82      3.21 o 
  -8   1   4      518.55      520.60     19.63 o 
  -7   1   4     1768.80     1638.16     47.40 o 
  -6   1   4       30.60       57.37      9.92 o 
  -5   1   4     1655.60     1712.73     10.41 o 
  -4   1   4       11.86      286.87    187.67 o 
  -3   1   4     1821.48     1613.30     96.80 o 
  -2   1   4      231.14      274.28     19.40 o 
  -1   1   4      359.77      307.11     47.70 o 
   0   1   4      942.23      890.61     83.54 o 
   1   1   4     6512.50     6941.34    515.57 o 
   2   1   4       14.88       43.51     14.84 o 
   3   1   4      331.15      346.09     12.60 o 
   4   1   4      760.42      756.87     27.07 o 
   5   1   4        3.71       26.91     10.72 o 
   6   1   4      488.52      503.07     43.21 o 
  -9   2   4       78.28       95.84      2.28 o 
  -8   2   4        0.38        4.29      3.15 o 
  -7   2   4      743.26      699.14     17.07 o 
  -6   2   4     1371.83     1336.58     34.22 o 
  -5   2   4     2834.95     2984.58     65.96 o 
  -4   2   4     1078.33      928.59      8.57 o 
  -3   2   4       56.57       74.32      9.25 o 
  -2   2   4      135.01      129.02      8.06 o 
  -1   2   4     4712.13     4256.34    267.20 o 
   0   2   4        5.14        8.91      5.05 o 
   1   2   4      900.05     1146.99    105.04 o 
   2   2   4     2128.16     2330.86    139.17 o 
   3   2   4      337.66      337.23      9.11 o 
   4   2   4      161.88      163.04      4.12 o 
   5   2   4      577.58      564.15     15.34 o 
   6   2   4      434.53      421.67      4.72 o 
  -9   3   4      752.98      813.15     53.68 o 
  -8   3   4      156.97      160.63     19.74 o 
  -7   3   4      117.40      109.19      2.08 o 
  -6   3   4     2788.13     2637.43     99.77 o 
  -5   3   4        1.56       15.30      7.04 o 
  -4   3   4      921.02      876.72     18.83 o 
  -3   3   4     1657.94     1790.80    255.66 o 
  -2   3   4      506.95      480.50     20.67 o 
  -1   3   4      667.33      626.79     21.51 o 
   0   3   4       73.48      122.06     27.44 o 
   1   3   4     1824.46     2070.50    247.55 o 
   2   3   4       19.73       41.23      8.15 o 
   3   3   4      528.24      523.29     16.89 o 
   4   3   4     2277.24     2178.33     29.94 o 
   5   3   4     1468.83     1450.06     44.76 o 
   6   3   4       25.45       34.89      1.59 o 
  -9   4   4       82.76       74.45      5.21 o 
  -8   4   4     1049.79     1085.55     50.74 o 
  -7   4   4      937.26      863.18     29.65 o 
  -6   4   4      562.58      552.31     10.60 o 
  -5   4   4      102.49      113.77     11.13 o 
  -4   4   4       50.96       69.08      3.38 o 
  -3   4   4       66.30       95.98      8.11 o 
  -2   4   4     2862.19     2921.64    155.59 o 
  -1   4   4      593.76      627.06     15.84 o 
   0   4   4     6548.54     5893.37    114.05 o 
   1   4   4     1414.84     1599.87    203.86 o 
   2   4   4      460.41      542.93     40.52 o 
   3   4   4       23.80       32.59      3.31 o 
   4   4   4        1.51       12.29      0.91 o 
   5   4   4       67.82       90.80      5.37 o 
   6   4   4      677.14      594.55      3.56 o 
  -9   5   4      288.80      323.58     27.12 o 
  -8   5   4        9.05       64.84     31.01 o 
  -7   5   4       60.40       62.27      2.03 o 
  -6   5   4      236.24      215.54      5.62 o 
  -5   5   4     2382.46     2435.94     73.81 o 
  -4   5   4      464.75      453.33      8.68 o 
  -3   5   4     4247.84     3952.32    253.20 o 
  -2   5   4      259.51      258.11     10.54 o 
  -1   5   4      185.67      187.23      2.78 o 
   0   5   4        7.61       11.46      2.06 o 
   1   5   4       97.65      148.38      9.76 o 
   2   5   4       10.89       12.22      1.88 o 
   3   5   4     2006.14     1955.66     72.11 o 
   4   5   4      907.63      902.01     19.78 o 
   5   5   4      767.72      733.26     19.98 o 
   6   5   4       22.40       21.78      1.44 o 
  -9   6   4      338.44      348.23      3.12 o 
  -8   6   4     1221.29     1136.18     33.35 o 
  -7   6   4       39.40       49.54      3.55 o 
  -6   6   4       54.09       65.25      5.40 o 
  -5   6   4      840.26      882.22     17.64 o 
  -4   6   4      476.00      473.73      7.63 o 
  -3   6   4     1919.12     2067.67     86.44 o 
  -2   6   4     4263.53     4383.38     31.34 o 
  -1   6   4       58.32       51.55      2.58 o 
   0   6   4     5229.16     4514.53    232.79 o 
   1   6   4     1980.95     2326.97    352.01 o 
   2   6   4        3.92       18.51      7.51 o 
   3   6   4        6.55       14.59      1.59 o 
   4   6   4      378.84      349.13      8.39 o 
   5   6   4      406.57      351.14     13.49 o 
   6   6   4      456.49      413.96      6.10 o 
  -8   7   4       34.16       67.49     30.87 o 
  -7   7   4      248.30      244.62      9.10 o 
  -6   7   4     1494.17     1419.01     44.46 o 
  -5   7   4       92.72      100.67      3.10 o 
  -4   7   4      415.91      427.25     11.51 o 
  -3   7   4       51.65       38.95      2.43 o 
  -2   7   4     2286.87     2324.48     50.68 o 
  -1   7   4      458.33      462.50      6.17 o 
   0   7   4      373.11      300.45      6.77 o 
   1   7   4      101.24      102.63      3.79 o 
   2   7   4        9.29       11.88      1.85 o 
   3   7   4     3666.14     3528.63    118.94 o 
   4   7   4      840.07      874.95     17.53 o 
   5   7   4      851.96      836.08     40.24 o 
   6   7   4       41.42       48.92      1.50 o 
  -8   8   4        9.28       52.05     30.79 o 
  -7   8   4      297.08      298.41      9.50 o 
  -6   8   4      260.64      243.43      5.12 o 
  -5   8   4     1039.76     1009.11     12.19 o 
  -4   8   4     1285.63     1318.89     39.23 o 
  -3   8   4        8.95       13.41      1.39 o 
  -2   8   4       86.03       83.65      3.03 o 
  -1   8   4      176.37      164.45      8.58 o 
   0   8   4      272.68      221.02     11.30 o 
   1   8   4      795.18      755.70     26.74 o 
   2   8   4     3913.78     3764.01    117.10 o 
   3   8   4        7.31       18.73      5.02 o 
   4   8   4     1930.29     1951.50     83.94 o 
   5   8   4      316.32      311.09     15.14 o 
   6   8   4        0.99        7.34      3.06 o 
  -8   9   4       14.28       48.56     28.53 o 
  -7   9   4     1579.57     1580.39     14.39 o 
  -6   9   4       10.13        9.94      1.46 o 
  -5   9   4        0.05        3.04      1.59 o 
  -4   9   4        5.81       21.09      1.44 o 
  -3   9   4        0.19        1.21      2.23 o 
  -2   9   4       98.75       96.01      3.42 o 
  -1   9   4     2498.81     2259.07     75.02 o 
   0   9   4      396.03      386.97     28.52 o 
   1   9   4     1320.18     1313.36     53.37 o 
   2   9   4       10.27       28.29      5.02 o 
   3   9   4        2.20        5.61      2.08 o 
   4   9   4      787.12      833.71     28.07 o 
   5   9   4      257.62      261.44     12.85 o 
   6   9   4      802.26      644.05    137.23 o 
  -8  10   4        0.58        2.10      0.82 o 
  -7  10   4       19.91       22.34      1.61 o 
  -6  10   4      170.21      191.34      5.35 o 
  -5  10   4      305.10      287.26      5.30 o 
  -4  10   4      835.74      820.00     13.93 o 
  -3  10   4      261.60      280.18      8.23 o 
  -2  10   4      846.88      911.20     17.81 o 
  -1  10   4       53.03       56.39      1.97 o 
   0  10   4       14.45       27.86      7.54 o 
   1  10   4     1265.20     1255.10     34.05 o 
   2  10   4      900.18      947.01     56.49 o 
   3  10   4      154.30      149.85      6.99 o 
   4  10   4     1187.35     1291.22     56.83 o 
   5  10   4      189.46      197.85      8.77 o 
  -8  11   4       35.93       20.86      2.58 o 
  -7  11   4      555.20      560.83     22.13 o 
  -6  11   4      402.01      416.15      9.85 o 
  -5  11   4      401.09      366.47     23.33 o 
  -4  11   4      220.00      200.10      7.03 o 
  -3  11   4        8.00       10.41      1.45 o 
  -2  11   4       89.74       86.30      2.45 o 
  -1  11   4     2367.54     2312.22     66.85 o 
   0  11   4       68.40       70.16      1.42 o 
   1  11   4     1981.00     1905.08     53.21 o 
   2  11   4     1245.67     1210.33     67.94 o 
   3  11   4       28.39       30.77      3.25 o 
   4  11   4      368.74      394.97     15.55 o 
   5  11   4      205.43      221.40      8.83 o 
  -7  12   4       56.77       63.73      2.24 o 
  -6  12   4       46.99       61.30      1.72 o 
  -5  12   4      481.44      426.60      9.25 o 
  -4  12   4      380.62      359.14     17.41 o 
  -3  12   4        8.17       14.52      2.44 o 
  -2  12   4       80.85       97.48      2.35 o 
  -1  12   4      885.13      836.89     21.56 o 
   0  12   4      660.51      708.31     23.23 o 
   1  12   4      481.87      459.26     14.36 o 
   2  12   4       14.72       15.95      1.56 o 
   3  12   4       13.71       14.94      2.13 o 
   4  12   4      396.73      421.06     13.20 o 
   5  12   4      102.98      106.66      4.19 o 
  -7  13   4       53.85       61.22      9.23 o 
  -6  13   4      590.68      622.11     12.72 o 
  -5  13   4      862.02      869.56     19.91 o 
  -4  13   4       56.28       53.69      1.52 o 
  -3  13   4      464.01      419.20     12.18 o 
  -2  13   4     1491.21     1515.42     51.06 o 
  -1  13   4      786.72      715.38     24.90 o 
   0  13   4        0.29       99.77     30.11 o 
   1  13   4       23.96       22.26      1.89 o 
   2  13   4      274.20      258.85      6.70 o 
   3  13   4     2203.92     2125.27     45.49 o 
   4  13   4       89.15       89.27      2.48 o 
  -7  14   4       19.18       20.74      1.19 o 
  -6  14   4      198.46      182.13      5.87 o 
  -5  14   4      431.96      352.38      6.39 o 
  -4  14   4       72.17       62.55      3.29 o 
  -3  14   4       58.60       93.20     14.46 o 
  -2  14   4       16.12       12.61      1.87 o 
  -1  14   4      490.25      477.86     18.85 o 
   0  14   4     1568.52     1573.21     67.97 o 
   1  14   4       43.76       53.04      2.32 o 
   2  14   4        9.75       11.53      1.74 o 
   3  14   4        4.27       49.41     20.96 o 
   4  14   4       50.35       50.50      1.20 o 
  -6  15   4      261.35      282.54      2.74 o 
  -5  15   4     1569.48     1499.21     21.59 o 
  -4  15   4       29.19       31.70      1.11 o 
  -3  15   4     2343.32     2210.01     94.75 o 
  -2  15   4       23.12       27.79      1.55 o 
  -1  15   4       28.08       21.63      1.41 o 
   0  15   4       31.71       40.98      4.07 o 
   1  15   4      249.85      242.94     13.09 o 
   2  15   4     1078.16      965.47     17.17 o 
   3  15   4      747.90      774.05     15.79 o 
  -6  16   4      426.50      385.44     19.03 o 
  -5  16   4        4.84        2.87      2.37 o 
  -4  16   4      430.98      382.55     16.24 o 
  -3  16   4        1.06      108.78     64.92 o 
  -2  16   4     1411.35     1437.25     67.08 o 
  -1  16   4      587.42      522.09     10.41 o 
   0  16   4      275.38      286.27      9.22 o 
   1  16   4      399.63      357.09      4.50 o 
   2  16   4       13.01       12.90      2.29 o 
   3  16   4        0.25        3.69      3.74 o 
  -5  17   4      130.11      108.88      5.81 o 
  -4  17   4      458.54      429.38     24.48 o 
  -3  17   4      290.20      291.11     13.77 o 
  -2  17   4      722.56      718.87     11.21 o 
  -1  17   4       92.66      121.63      2.38 o 
   0  17   4      173.90      170.22      1.98 o 
   1  17   4      534.01      560.87     33.68 o 
   2  17   4      458.28      437.18      8.74 o 
  -4  18   4      501.34      450.02     93.86 o 
  -3  18   4       81.35       71.93      8.07 o 
  -2  18   4      193.53      151.04      2.94 o 
  -1  18   4       19.76       35.67      7.13 o 
   0  18   4      111.49      104.58      2.28 o 
   1  18   4      608.42      575.62     11.73 o 
  -3  19   4        3.43        1.70      1.59 o 
  -2  19   4       34.93       35.75      4.62 o 
  -1  19   4      633.67      629.99     50.14 o 
   0  19   4        1.03        0.78      1.68 o 
  -8   0   5       18.31       19.15      1.77 o 
  -6   0   5        0.56       56.74     12.37 o 
  -4   0   5      436.26      382.55      7.49 o 
  -2   0   5      613.81      536.63      6.50 o 
   0   0   5      142.47      159.41     22.43 o 
   2   0   5        1.74        5.84      1.06 o 
   4   0   5     1653.26     1594.53     24.54 o 
   6   0   5       67.44       71.09      1.37 o 
  -9   1   5      143.19      155.15     22.39 o 
  -8   1   5       88.73       84.54      2.18 o 
  -7   1   5     2989.19     2583.88     75.51 o 
  -6   1   5      582.10      593.19     22.36 o 
  -5   1   5      236.47      300.45     49.73 o 
  -4   1   5      112.56      233.49     97.11 o 
  -3   1   5     1481.77     1206.24     56.61 o 
  -2   1   5      369.82      397.78     26.84 o 
  -1   1   5      987.13     1012.98     53.09 o 
   0   1   5      425.53      469.88     32.80 o 
   1   1   5     2622.32     2552.39    146.39 o 
   2   1   5       18.84       18.36      1.43 o 
   3   1   5       85.02       84.35      5.64 o 
   4   1   5       44.63       82.22     21.67 o 
   5   1   5       15.27       41.75      3.17 o 
   6   1   5      249.48      264.41      7.96 o 
  -9   2   5      449.25      460.81     27.45 o 
  -8   2   5        2.87       66.46     34.43 o 
  -7   2   5      302.45      305.50      9.37 o 
  -6   2   5      251.66      233.92      7.56 o 
  -5   2   5     1237.29     1244.97     19.29 o 
  -4   2   5     1589.21     1316.57     33.03 o 
  -3   2   5      298.07      310.49     53.29 o 
  -2   2   5     1200.44     1046.10     60.04 o 
  -1   2   5     4190.52     4606.51    185.73 o 
   0   2   5      346.96      344.07      8.37 o 
   1   2   5      907.25     1134.34    105.19 o 
   2   2   5      552.33      547.36     15.03 o 
   3   2   5      925.22      842.15     15.39 o 
   4   2   5      788.64      786.32     11.58 o 
   5   2   5      181.06      174.96      2.90 o 
   6   2   5       20.06       20.72      2.89 o 
  -9   3   5       77.66       92.95      2.20 o 
  -8   3   5       91.89      106.78     21.06 o 
  -7   3   5       72.80       62.91      3.04 o 
  -6   3   5      727.29      697.44     20.74 o 
  -5   3   5      383.84      402.09      9.10 o 
  -4   3   5      118.69      131.99      3.26 o 
  -3   3   5     1741.78     1630.04    220.41 o 
  -2   3   5      655.09      550.05     29.45 o 
  -1   3   5     3033.54     3146.90     86.52 o 
   0   3   5       80.28       70.26      6.83 o 
   1   3   5      939.32      984.51     33.19 o 
   2   3   5     3069.07     3012.62     73.05 o 
   3   3   5      219.58      199.36      6.39 o 
   4   3   5        4.92       19.88      2.74 o 
   5   3   5      497.34      525.51     11.88 o 
   6   3   5      810.90      757.78      3.33 o 
  -9   4   5      183.19      162.33      2.57 o 
  -8   4   5     1230.97     1250.10     87.13 o 
  -7   4   5       38.98       45.40      4.91 o 
  -6   4   5     1198.20     1176.37     29.90 o 
  -5   4   5     1845.93     1863.23     42.98 o 
  -4   4   5      125.92      108.69      5.63 o 
  -3   4   5      112.31      139.13     14.18 o 
  -2   4   5      489.15      475.23     11.64 o 
  -1   4   5     3070.23     3182.30    121.56 o 
   0   4   5     3739.17     3663.95    111.34 o 
   1   4   5      162.47      168.63     14.24 o 
   2   4   5      574.62      602.48     16.76 o 
   3   4   5       40.66       52.58      1.89 o 
   4   4   5      108.30      110.56      1.58 o 
   5   4   5      221.07      242.28      4.75 o 
   6   4   5      110.87       88.09      1.92 o 
  -9   5   5     1141.56     1167.45      5.76 o 
  -8   5   5        2.07       48.16     24.50 o 
  -7   5   5        5.55        9.70      2.49 o 
  -6   5   5       14.05       23.33      2.48 o 
  -5   5   5      595.06      644.31     10.82 o 
  -4   5   5        2.68        2.83      1.68 o 
  -3   5   5     2184.16     2176.57    295.54 o 
  -2   5   5      137.68      153.97      2.40 o 
  -1   5   5      322.81      357.71      5.80 o 
   0   5   5      107.99      124.66      3.98 o 
   1   5   5       63.59       62.69      3.27 o 
   2   5   5      159.41      172.73      3.54 o 
   3   5   5     3439.25     3367.14     68.50 o 
   4   5   5        5.71       16.44      0.90 o 
   5   5   5     3398.19     3520.81     10.09 o 
  -9   6   5      298.12      289.98      2.63 o 
  -8   6   5     2015.31     1999.87     89.36 o 
  -7   6   5       82.45       92.25      4.75 o 
  -6   6   5     1092.67     1097.86     28.70 o 
  -5   6   5      324.43      373.43      4.65 o 
  -4   6   5      155.52      144.84      5.69 o 
  -3   6   5      522.61      562.88     95.37 o 
  -2   6   5      710.26      755.35     14.10 o 
  -1   6   5     2360.79     2249.55     14.47 o 
   0   6   5     3879.08     3719.55     20.13 o 
   1   6   5      189.47      185.52      6.43 o 
   2   6   5       29.04       42.72      4.55 o 
   3   6   5      534.40      566.63     15.11 o 
   4   6   5      264.26      253.63      9.78 o 
   5   6   5       61.43       70.57      4.78 o 
  -8   7   5      136.67      159.56     10.32 o 
  -7   7   5       20.00       28.38      3.21 o 
  -6   7   5      396.61      407.70      8.06 o 
  -5   7   5        9.04       20.62      3.57 o 
  -4   7   5      338.40      321.88      6.58 o 
  -3   7   5      725.33      732.74      9.45 o 
  -2   7   5     3545.53     3677.94     51.31 o 
  -1   7   5     1316.94     1231.51     11.33 o 
   0   7   5      406.72      427.81      7.18 o 
   1   7   5      714.38      663.76     10.28 o 
   2   7   5      891.87      844.68     18.44 o 
   3   7   5      568.30      588.90     39.91 o 
   4   7   5        8.00       12.47      0.99 o 
   5   7   5      625.96      602.46     10.61 o 
  -8   8   5        0.83       35.39     20.58 o 
  -7   8   5       33.65       31.63      1.38 o 
  -6   8   5       68.95       71.96      1.50 o 
  -5   8   5      435.84      395.40      9.41 o 
  -4   8   5     1844.23     1850.09     35.92 o 
  -3   8   5      274.43      270.57     10.61 o 
  -2   8   5     2229.17     2280.68     55.09 o 
  -1   8   5     4310.18     4445.40    155.49 o 
   0   8   5       25.59       27.65      3.46 o 
   1   8   5      114.21      106.37     12.66 o 
   2   8   5     1312.09     1340.31     52.43 o 
   3   8   5       65.10       71.36      3.10 o 
   4   8   5      320.40      298.13     15.45 o 
   5   8   5      227.64      227.65      2.73 o 
  -8   9   5       20.64       40.98     21.51 o 
  -7   9   5     1240.16     1364.83     20.64 o 
  -6   9   5       46.53       41.19      1.53 o 
  -5   9   5     1000.45      913.99     15.23 o 
  -4   9   5     1124.78     1019.88     20.62 o 
  -3   9   5      740.88      705.33     22.43 o 
  -2   9   5       15.57       30.73      5.31 o 
  -1   9   5      947.60     1042.51     20.71 o 
   0   9   5       90.33       93.50      3.40 o 
   1   9   5     1725.61     1629.78     39.18 o 
   2   9   5      145.21      157.47      9.40 o 
   3   9   5      159.67      154.94      3.31 o 
   4   9   5       94.67       85.45      3.86 o 
   5   9   5        9.89        9.02      1.37 o 
  -8  10   5       39.82       85.42     32.24 o 
  -7  10   5       31.39       39.79      1.29 o 
  -6  10   5      304.84      320.43      5.92 o 
  -5  10   5      109.50      124.75      6.32 o 
  -4  10   5      647.54      624.32     28.38 o 
  -3  10   5      177.94      173.57      4.52 o 
  -2  10   5      200.86      213.67      3.54 o 
  -1  10   5        2.81       16.84      5.57 o 
   0  10   5      512.18      515.01     26.29 o 
   1  10   5      525.80      503.71     21.45 o 
   2  10   5     2005.97     2021.25     59.99 o 
   3  10   5       39.80       34.24      1.59 o 
   4  10   5      428.76      444.88     21.26 o 
   5  10   5        6.28        6.28      1.52 o 
  -7  11   5      324.18      329.14      8.62 o 
  -6  11   5      372.17      385.73     11.76 o 
  -5  11   5     1553.62     1382.04     79.24 o 
  -4  11   5      619.55      552.43     28.46 o 
  -3  11   5       43.66       42.66      1.81 o 
  -2  11   5      361.13      397.05      4.79 o 
  -1  11   5       74.37       71.46      1.43 o 
   0  11   5      115.55      120.57      3.78 o 
   1  11   5      849.24      815.07     27.65 o 
   2  11   5       25.73       27.34      2.63 o 
   3  11   5      642.41      643.26     17.02 o 
   4  11   5       14.34       11.63      1.12 o 
  -7  12   5      160.28      149.05      5.42 o 
  -6  12   5      288.74      297.51     12.98 o 
  -5  12   5       27.83       23.32      1.55 o 
  -4  12   5      260.03      245.44      8.12 o 
  -3  12   5       95.68       83.93      2.23 o 
  -2  12   5       24.36       24.52      1.12 o 
  -1  12   5     1336.17     1327.85     33.01 o 
   0  12   5      288.44      268.47      3.82 o 
   1  12   5      848.10      826.30     31.46 o 
   2  12   5      406.79      407.14     19.00 o 
   3  12   5     1271.07     1324.57     29.91 o 
   4  12   5       93.12       94.38      2.69 o 
  -7  13   5       48.76       55.07      2.31 o 
  -6  13   5      314.94      316.31     21.98 o 
  -5  13   5      388.92      363.55     13.66 o 
  -4  13   5      324.29      274.87      3.12 o 
  -3  13   5     1541.94     1382.26     40.39 o 
  -2  13   5      320.13      307.99     13.09 o 
  -1  13   5     1205.84     1081.84     47.28 o 
   0  13   5       57.22       52.39      1.58 o 
   1  13   5        2.25       13.04      3.42 o 
   2  13   5       40.87       48.52      2.04 o 
   3  13   5       79.48       92.62      2.54 o 
   4  13   5      115.95      120.22     10.25 o 
  -6  14   5       22.47       28.94      2.64 o 
  -5  14   5       38.88       49.12      4.82 o 
  -4  14   5       34.18       32.42      3.36 o 
  -3  14   5        3.25      148.81     88.40 o 
  -2  14   5      352.16      379.92     14.23 o 
  -1  14   5      355.62      333.70      3.23 o 
   0  14   5     1963.06     1766.47     11.83 o 
   1  14   5      174.00      162.67     10.86 o 
   2  14   5       83.27       83.89      2.64 o 
   3  14   5      126.73      131.66      1.81 o 
  -6  15   5       43.13       66.72     14.69 o 
  -5  15   5      287.71      276.26      6.60 o 
  -4  15   5        0.32        2.75      1.45 o 
  -3  15   5     1422.74     1288.20     47.41 o 
  -2  15   5       10.38      183.31    122.20 o 
  -1  15   5      701.37      679.74     32.96 o 
   0  15   5      298.05      289.84     13.37 o 
   1  15   5      158.13      159.16      4.91 o 
   2  15   5       72.18       75.96      1.85 o 
   3  15   5      324.28      307.12      3.60 o 
  -5  16   5      165.73      200.43     16.06 o 
  -4  16   5        5.65        6.55      1.21 o 
  -3  16   5        2.50        6.60      1.13 o 
  -2  16   5      912.40      821.07     62.40 o 
  -1  16   5      100.71      101.97      5.99 o 
   0  16   5      377.03      372.23     21.16 o 
   1  16   5      485.63      462.25     22.02 o 
   2  16   5       36.51       71.55     19.62 o 
  -4  17   5       26.10       29.64      4.62 o 
  -3  17   5      274.65      269.89     20.24 o 
  -2  17   5       92.38      109.78      2.92 o 
  -1  17   5      489.81      520.06      8.17 o 
   0  17   5      342.55      368.70     12.51 o 
   1  17   5      191.33      198.07     14.12 o 
  -3  18   5        6.88        2.94      2.09 o 
  -2  18   5     1266.75     1070.93     50.65 o 
  -1  18   5      162.92      175.68      4.58 o 
   0  18   5       72.27       69.07      3.71 o 
  -8   0   6        5.29        6.05      1.51 o 
  -6   0   6      155.69      148.69     14.21 o 
  -4   0   6      697.76      655.99     21.65 o 
  -2   0   6     2783.63     2661.01     15.50 o 
   0   0   6     3042.25     3853.10     22.88 o 
   2   0   6     1604.66     1647.77    189.75 o 
   4   0   6     1496.90     1548.34     11.85 o 
  -9   1   6        7.54        6.40      1.56 o 
  -8   1   6        5.27        5.38      0.68 o 
  -7   1   6     1230.91     1255.98     53.99 o 
  -6   1   6      277.82      291.89     10.17 o 
  -5   1   6     2529.61     2494.53     68.50 o 
  -4   1   6       65.21       82.07     18.77 o 
  -3   1   6      192.42      214.84     21.16 o 
  -2   1   6      707.91      817.40     66.02 o 
  -1   1   6       78.17       91.79      2.62 o 
   0   1   6      568.74      761.53     33.55 o 
   1   1   6     5778.88     5813.47    259.67 o 
   2   1   6       38.94      114.49     39.14 o 
   3   1   6      947.07     1015.46     69.95 o 
   4   1   6      473.96      565.00     17.73 o 
   5   1   6      553.12      644.40     13.67 o 
  -9   2   6      106.33      106.08     10.04 o 
  -8   2   6      487.61      488.89     12.63 o 
  -7   2   6      133.66      149.82      5.46 o 
  -6   2   6       10.90       16.56      3.42 o 
  -5   2   6        1.78       26.83      8.65 o 
  -4   2   6     2097.42     2054.78     87.60 o 
  -3   2   6      998.65      919.13     36.36 o 
  -2   2   6      775.41      824.87     38.76 o 
  -1   2   6      241.05      257.17     13.78 o 
   0   2   6      655.43      794.99     54.69 o 
   1   2   6      781.67      997.91     44.07 o 
   2   2   6      433.84      501.73     37.90 o 
   3   2   6      116.61      150.08      5.72 o 
   4   2   6     1448.76     1431.30     20.50 o 
   5   2   6       11.06       15.58      2.15 o 
  -9   3   6      273.56      288.86      3.09 o 
  -8   3   6      437.49      429.65     14.78 o 
  -7   3   6       72.73       74.46      2.07 o 
  -6   3   6       40.94       39.75      1.23 o 
  -5   3   6      716.76      697.05     10.96 o 
  -4   3   6       23.78       29.71      1.33 o 
  -3   3   6     1897.52     1900.69    178.88 o 
  -2   3   6     1111.22     1207.07     81.23 o 
  -1   3   6     1170.54     1305.81     58.94 o 
   0   3   6       69.85       85.35      4.70 o 
   1   3   6        0.08        8.54      3.43 o 
   2   3   6      216.60      196.05      9.38 o 
   3   3   6      111.34       97.51      2.30 o 
   4   3   6      436.99      474.24      9.96 o 
   5   3   6      428.07      392.93      6.74 o 
  -9   4   6       30.13       36.55      1.33 o 
  -8   4   6      316.48      350.46     15.29 o 
  -7   4   6      482.24      479.45     13.12 o 
  -6   4   6      422.43      412.28      6.22 o 
  -5   4   6      277.66      290.16      7.99 o 
  -4   4   6     1540.14     1550.90     48.20 o 
  -3   4   6        1.42       10.05      3.89 o 
  -2   4   6       23.66       27.11      2.08 o 
  -1   4   6     1047.44     1042.21     32.15 o 
   0   4   6     1781.59     1742.62     65.22 o 
   1   4   6      899.81      981.90     32.97 o 
   2   4   6      183.54      199.18      7.22 o 
   3   4   6     1050.07     1048.88     30.61 o 
   4   4   6        0.60        6.33      0.95 o 
   5   4   6       54.83       59.41      1.75 o 
  -9   5   6     1621.01     1635.17      5.87 o 
  -8   5   6        8.52       40.19     10.98 o 
  -7   5   6      177.44      172.06      7.89 o 
  -6   5   6        2.60        8.05      1.38 o 
  -5   5   6     1491.08     1470.08     24.97 o 
  -4   5   6       80.37       84.61      3.74 o 
  -3   5   6     2762.02     2893.07    110.06 o 
  -2   5   6      304.33      322.03     12.15 o 
  -1   5   6     1578.80     1581.51     40.28 o 
   0   5   6      166.53      184.80      2.68 o 
   1   5   6      244.87      253.65      7.70 o 
   2   5   6       43.23       32.32      1.52 o 
   3   5   6      433.99      433.14     15.18 o 
   4   5   6        3.24        8.16      1.87 o 
  -8   6   6      273.65      300.36      2.73 o 
  -7   6   6       33.88       40.69      6.60 o 
  -6   6   6     2505.05     2436.47     68.04 o 
  -5   6   6      137.05      136.22      6.70 o 
  -4   6   6        8.75       13.28      1.32 o 
  -3   6   6      283.52      307.15      9.26 o 
  -2   6   6      158.71      187.99      8.93 o 
  -1   6   6     1503.61     1425.04     39.34 o 
   0   6   6     1002.71      996.01     20.31 o 
   1   6   6      441.61      452.84     10.31 o 
   2   6   6      516.56      502.36     15.06 o 
   3   6   6       82.49       78.44      1.63 o 
   4   6   6       82.87       92.58      2.95 o 
   5   6   6      105.18      125.10      2.23 o 
  -8   7   6      388.92      400.86      4.41 o 
  -7   7   6      370.98      399.14     21.97 o 
  -6   7   6        2.94        3.28      1.05 o 
  -5   7   6       90.11       96.31      3.63 o 
  -4   7   6     1275.71     1225.88      9.72 o 
  -3   7   6      379.21      408.94     21.08 o 
  -2   7   6      162.54      201.64      4.20 o 
  -1   7   6      291.63      323.53     11.03 o 
   0   7   6      288.75      290.65     10.50 o 
   1   7   6       83.77       71.62      1.93 o 
   2   7   6       64.71       64.85      2.55 o 
   3   7   6       40.84       47.95      1.34 o 
   4   7   6      317.80      339.34      3.75 o 
  -8   8   6      455.67      416.06     15.15 o 
  -7   8   6      146.97      163.84      6.62 o 
  -6   8   6      779.84      714.60     29.24 o 
  -5   8   6      399.23      391.18      3.46 o 
  -4   8   6      153.81      161.24      8.37 o 
  -3   8   6      557.74      572.20     14.53 o 
  -2   8   6     1808.18     1825.79     29.74 o 
  -1   8   6     2310.70     2175.94     43.08 o 
   0   8   6      361.38      346.43     12.85 o 
   1   8   6      206.06      212.89      2.45 o 
   2   8   6        1.20       11.17      3.34 o 
   3   8   6      203.71      207.16      2.15 o 
   4   8   6      440.35      437.57      5.18 o 
  -8   9   6      219.91      224.52      3.21 o 
  -7   9   6     1530.59     1575.31    106.68 o 
  -6   9   6        3.80        2.32      1.29 o 
  -5   9   6     2439.82     2189.64     50.67 o 
  -4   9   6      348.50      360.75     13.41 o 
  -3   9   6      763.53      774.26     16.20 o 
  -2   9   6      440.78      457.08      7.64 o 
  -1   9   6       84.94       95.90      4.95 o 
   0   9   6        1.77        5.62      2.01 o 
   1   9   6     1771.92     1753.77     49.84 o 
   2   9   6       10.32       12.59      1.14 o 
   3   9   6      797.84      864.18      7.96 o 
   4   9   6      217.70      226.71      3.74 o 
  -8  10   6       39.11       51.07      1.69 o 
  -7  10   6       29.22       30.31      2.39 o 
  -6  10   6        4.72       12.52      5.83 o 
  -5  10   6       55.59       61.26      1.53 o 
  -4  10   6      264.22      290.03      7.86 o 
  -3  10   6        2.67        2.92      1.05 o 
  -2  10   6     3659.57     3714.78     66.13 o 
  -1  10   6       97.55       97.55      9.93 o 
   0  10   6        6.40        8.99      1.10 o 
   1  10   6       71.55       73.17      1.67 o 
   2  10   6       91.42      101.50      3.09 o 
   3  10   6      227.39      224.84      7.08 o 
   4  10   6      898.64      959.34      6.17 o 
  -7  11   6      375.05      367.88     13.77 o 
  -6  11   6       21.80       29.93      1.11 o 
  -5  11   6     1346.84     1282.66     33.77 o 
  -4  11   6      767.49      724.44     19.86 o 
  -3  11   6      290.07      283.29      8.24 o 
  -2  11   6       32.65       49.83      1.90 o 
  -1  11   6      479.63      440.94     12.66 o 
   0  11   6      136.53      156.96      2.58 o 
   1  11   6      844.68      866.56     12.01 o 
   2  11   6       11.45       24.78      3.02 o 
   3  11   6      468.61      477.74     13.17 o 
  -7  12   6      315.93      323.02     28.90 o 
  -6  12   6      449.35      458.51     15.68 o 
  -5  12   6      127.32      131.39      6.29 o 
  -4  12   6       87.93       92.84      3.92 o 
  -3  12   6      279.33      256.35      3.22 o 
  -2  12   6      855.79      877.87     15.49 o 
  -1  12   6      332.20      326.25     11.26 o 
   0  12   6      366.62      368.62      9.30 o 
   1  12   6        3.46       16.51      2.69 o 
   2  12   6     1002.39      977.17      8.42 o 
   3  12   6      310.77      306.32      2.86 o 
  -6  13   6       13.40       10.98      0.74 o 
  -5  13   6      242.00      235.02      4.88 o 
  -4  13   6        1.59        4.56      1.11 o 
  -3  13   6     1430.76     1388.90     10.65 o 
  -2  13   6       77.33       85.52      3.82 o 
  -1  13   6      410.98      400.13     18.53 o 
   0  13   6        2.28        3.43      1.52 o 
   1  13   6      122.58      130.32      2.68 o 
   2  13   6        1.80        4.29      1.37 o 
   3  13   6        0.87       10.50      4.83 o 
  -6  14   6      720.12      752.89     98.67 o 
  -5  14   6        0.41       21.22     13.42 o 
  -4  14   6      118.68      133.36      8.05 o 
  -3  14   6       11.79       11.91      1.21 o 
  -2  14   6       91.85      106.59     10.23 o 
  -1  14   6      669.88      607.79     13.70 o 
   0  14   6     1010.40     1082.71     42.22 o 
   1  14   6        1.37        5.09      2.88 o 
   2  14   6     1256.48     1193.83     12.10 o 
  -5  15   6      130.88      131.57      6.34 o 
  -4  15   6       15.97       15.44      1.77 o 
  -3  15   6      843.58      833.35      8.31 o 
  -2  15   6       22.51       25.33      1.14 o 
  -1  15   6     1158.36     1160.35     35.79 o 
   0  15   6      104.42       91.34      2.43 o 
   1  15   6        6.72       11.83      1.45 o 
   2  15   6       44.66       45.67      1.46 o 
  -4  16   6        0.27        2.70      1.50 o 
  -3  16   6      173.46      145.91      8.66 o 
  -2  16   6       26.61       30.71      1.28 o 
  -1  16   6      139.17      172.84      3.61 o 
   0  16   6      927.45      945.14     23.39 o 
   1  16   6       26.86       31.19      1.35 o 
  -4  17   6      361.31      333.13      2.47 o 
  -3  17   6      263.00      258.43     15.78 o 
  -2  17   6       28.94       22.25      2.12 o 
  -1  17   6      307.43      303.56     12.81 o 
   0  17   6       37.93       41.91      2.03 o 
  -8   0   7        4.60       10.83      1.77 o 
  -6   0   7      221.45      220.63     12.83 o 
  -4   0   7      456.21      490.27      8.80 o 
  -2   0   7     2141.45     1996.96      9.10 o 
   0   0   7      958.03     1184.41    104.99 o 
   2   0   7       31.63       34.78      2.22 o 
   4   0   7      335.52      373.41      4.12 o 
  -9   1   7        0.43       19.25      1.19 o 
  -8   1   7        7.64       15.86      4.63 o 
  -7   1   7       10.50       25.18      3.71 o 
  -6   1   7      539.67      553.55     17.96 o 
  -5   1   7     2700.02     2516.35     66.16 o 
  -4   1   7        3.93        5.49      1.68 o 
  -3   1   7        5.35       17.85      4.46 o 
  -2   1   7      204.80      234.98      2.45 o 
  -1   1   7       94.52      100.15      2.40 o 
   0   1   7        1.27       26.81      5.92 o 
   1   1   7       91.15       96.11     18.20 o 
   2   1   7        3.36        7.44      1.88 o 
   3   1   7     2393.47     2439.07     33.13 o 
   4   1   7      212.83      247.54      8.37 o 
  -9   2   7        1.44        7.81      1.03 o 
  -8   2   7      453.11      473.55     14.76 o 
  -7   2   7      344.48      338.62      6.01 o 
  -6   2   7        0.20        7.02      1.53 o 
  -5   2   7      116.36      111.68      1.97 o 
  -4   2   7        2.31       17.00      6.81 o 
  -3   2   7      780.43      788.90      3.88 o 
  -2   2   7      373.78      385.91      9.13 o 
  -1   2   7      867.90      848.98     13.84 o 
   0   2   7     2248.42     2407.22    106.92 o 
   1   2   7       19.49       65.18     31.97 o 
   2   2   7      224.25      216.51     13.87 o 
   3   2   7      818.75      851.84     18.36 o 
   4   2   7      774.99      827.14      9.32 o 
  -8   3   7       41.20       79.06      9.01 o 
  -7   3   7      633.03      655.96     16.84 o 
  -6   3   7      903.31      881.31      8.08 o 
  -5   3   7       41.75       40.21      2.52 o 
  -4   3   7      352.27      348.53     11.84 o 
  -3   3   7       42.85       47.42      2.40 o 
  -2   3   7      314.07      295.18      5.54 o 
  -1   3   7      787.26      838.33     24.86 o 
   0   3   7      961.71     1011.43     34.82 o 
   1   3   7      484.68      472.61      4.40 o 
   2   3   7      299.12      317.25      5.85 o 
   3   3   7      279.45      284.44      6.92 o 
   4   3   7      925.63     1061.90     18.98 o 
  -8   4   7      431.08      474.57     25.52 o 
  -7   4   7     2018.48     1919.90     41.33 o 
  -6   4   7      571.27      580.89      8.23 o 
  -5   4   7       30.66       26.51      2.08 o 
  -4   4   7     1385.90     1387.34     45.92 o 
  -3   4   7      756.73      781.26     21.76 o 
  -2   4   7        2.44        4.29      0.87 o 
  -1   4   7      231.69      222.88      6.44 o 
   0   4   7      641.68      625.01     14.91 o 
   1   4   7       52.88       61.53      1.54 o 
   2   4   7      491.36      524.96     10.67 o 
   3   4   7      574.16      584.31     18.28 o 
   4   4   7      263.82      291.42      2.32 o 
  -8   5   7       93.07       90.08      7.61 o 
  -7   5   7      440.14      447.34     18.89 o 
  -6   5   7        8.11       13.50      2.58 o 
  -5   5   7      340.04      327.03      6.97 o 
  -4   5   7       98.92      118.85      3.45 o 
  -3   5   7     1607.32     1610.45     54.20 o 
  -2   5   7      431.57      417.45     15.54 o 
  -1   5   7     5955.68     5715.92    148.63 o 
   0   5   7      182.62      185.74      3.16 o 
   1   5   7      170.73      219.81      4.02 o 
   2   5   7        1.66        3.95      0.81 o 
   3   5   7      546.45      568.79     14.43 o 
   4   5   7      266.39      306.88      3.03 o 
  -8   6   7       39.32       54.30      8.99 o 
  -7   6   7      126.75      150.69      2.17 o 
  -6   6   7     1215.34     1236.31     49.63 o 
  -5   6   7      123.15      125.76      1.86 o 
  -4   6   7     1991.97     1880.22     55.46 o 
  -3   6   7     1778.56     1668.76     44.43 o 
  -2   6   7      120.42      126.96      4.86 o 
  -1   6   7      539.75      477.75      7.22 o 
   0   6   7       32.28       31.95      1.70 o 
   1   6   7      123.81      149.45      3.22 o 
   2   6   7      932.77     1004.23     23.91 o 
   3   6   7      414.32      471.53      6.95 o 
  -8   7   7      453.92      425.09     10.94 o 
  -7   7   7      133.83      135.77      4.72 o 
  -6   7   7      145.89      141.40      2.81 o 
  -5   7   7      816.24      807.67     18.45 o 
  -4   7   7      451.83      465.97     17.35 o 
  -3   7   7     1115.06     1099.56     42.72 o 
  -2   7   7        0.71       15.24      7.87 o 
  -1   7   7      357.84      346.45      6.67 o 
   0   7   7     1334.24     1335.55     15.25 o 
   1   7   7      227.18      255.40      6.66 o 
   2   7   7       10.64       23.49      3.47 o 
   3   7   7      123.89      130.20      2.12 o 
  -8   8   7      423.42      418.40      2.17 o 
  -7   8   7      462.73      528.04     43.76 o 
  -6   8   7      197.36      187.13      6.24 o 
  -5   8   7        3.40       10.57      1.65 o 
  -4   8   7      106.88      112.94      6.04 o 
  -3   8   7     1235.49     1200.11     45.46 o 
  -2   8   7     1236.24     1173.37     53.16 o 
  -1   8   7      205.54      188.63      5.86 o 
   0   8   7       24.24       28.35      2.20 o 
   1   8   7      566.88      626.56     15.91 o 
   2   8   7        4.23        8.57      2.19 o 
   3   8   7     1209.50     1337.34     21.85 o 
  -7   9   7       33.88       45.69      2.38 o 
  -6   9   7        0.44        2.64      0.69 o 
  -5   9   7     1886.42     1744.93     38.91 o 
  -4   9   7      365.34      329.88     12.29 o 
  -3   9   7      595.90      574.36     21.92 o 
  -2   9   7      397.90      376.59     18.93 o 
  -1   9   7      357.53      378.37      9.02 o 
   0   9   7       77.26       90.39      3.21 o 
   1   9   7     1201.98     1251.93     28.62 o 
   2   9   7      220.57      234.70      2.24 o 
   3   9   7     1552.26     1582.26      7.47 o 
  -7  10   7        1.90        8.75      4.42 o 
  -6  10   7      108.35      104.32      3.25 o 
  -5  10   7        0.30        2.36      0.74 o 
  -4  10   7      272.75      261.06     10.97 o 
  -3  10   7        0.21        2.28      1.10 o 
  -2  10   7     1228.38     1182.30     47.83 o 
  -1  10   7      198.22      206.99      5.08 o 
   0  10   7      596.57      574.88     15.58 o 
   1  10   7      223.94      226.11      2.15 o 
   2  10   7        7.78        8.33      1.36 o 
  -7  11   7      303.28      272.62      6.39 o 
  -6  11   7       70.36       68.01      4.12 o 
  -5  11   7      557.87      528.74     15.10 o 
  -4  11   7      424.28      374.39     13.11 o 
  -3  11   7      570.74      535.54     26.28 o 
  -2  11   7       89.97       93.93      5.46 o 
  -1  11   7       57.07       59.66      3.79 o 
   0  11   7       17.66       18.17      1.03 o 
   1  11   7      496.26      526.27      7.63 o 
   2  11   7        0.01        0.27      0.84 o 
  -6  12   7       79.85       78.40      6.83 o 
  -5  12   7       17.47       23.08      1.33 o 
  -4  12   7       27.00       29.13      2.05 o 
  -3  12   7      727.78      690.19     44.36 o 
  -2  12   7      251.31      233.51      5.91 o 
  -1  12   7      257.22      257.26      9.54 o 
   0  12   7      411.10      408.05      4.02 o 
   1  12   7     1199.66     1228.38     34.45 o 
   2  12   7     1467.37     1453.19     10.64 o 
  -6  13   7        0.62        0.82      0.63 o 
  -5  13   7       57.87       60.76      3.52 o 
  -4  13   7      151.58      162.54     10.28 o 
  -3  13   7      150.37      142.12      4.94 o 
  -2  13   7       59.90       66.80      1.76 o 
  -1  13   7       38.82       49.57      3.30 o 
   0  13   7       29.35       37.18      3.38 o 
   1  13   7      388.74      403.76     19.06 o 
  -5  14   7       97.04       77.76      2.34 o 
  -4  14   7      294.22      327.77     31.86 o 
  -3  14   7      509.22      501.29     29.16 o 
  -2  14   7       21.19       14.57      1.92 o 
  -1  14   7       25.34       20.94      2.30 o 
   0  14   7        5.70       14.98      7.79 o 
   1  14   7        0.42        3.06      2.58 o 
  -4  15   7      210.54      179.65      2.30 o 
  -3  15   7      550.15      547.70     19.51 o 
  -2  15   7      119.64      140.15     10.09 o 
  -1  15   7     1031.24     1087.20     10.02 o 
   0  15   7      158.17      148.47      5.83 o 
  -3  16   7      257.35      242.84     27.96 o 
  -2  16   7       58.06       57.12      2.18 o 
  -1  16   7       32.16       41.41      1.82 o 
  -8   0   8     1457.65     1516.92      7.61 o 
  -6   0   8       13.85       33.21      4.91 o 
  -4   0   8       24.80       50.86      2.49 o 
  -2   0   8      563.59      615.50     17.35 o 
   0   0   8       65.86       93.15      2.88 o 
   2   0   8      164.30      203.27      2.86 o 
  -8   1   8       53.62       79.35      2.10 o 
  -7   1   8       91.55      104.94      6.05 o 
  -6   1   8      137.13      134.30      1.38 o 
  -5   1   8     1618.43     1557.02     22.96 o 
  -4   1   8      255.88      259.51     17.72 o 
  -3   1   8       22.92       33.13      1.27 o 
  -2   1   8       17.24       43.98      7.42 o 
  -1   1   8       35.12       40.52      1.60 o 
   0   1   8      203.59      255.80     13.66 o 
   1   1   8        1.25        6.40      1.62 o 
   2   1   8      146.12      146.50      1.77 o 
   3   1   8     2034.13     2261.97     41.56 o 
  -8   2   8       88.49       89.14      2.08 o 
  -7   2   8     1357.08     1402.90     39.09 o 
  -6   2   8      109.06      116.20      1.96 o 
  -5   2   8     1487.28     1397.38     41.07 o 
  -4   2   8      147.44      139.75      4.34 o 
  -3   2   8      625.23      572.34     14.42 o 
  -2   2   8      941.06      996.48     12.10 o 
  -1   2   8      116.16      168.58      4.99 o 
   0   2   8      600.66      621.03     23.07 o 
   1   2   8      821.91      839.72      4.42 o 
   2   2   8      395.78      423.62      7.45 o 
   3   2   8      189.89      210.13     15.84 o 
  -8   3   8      213.58      195.17      1.91 o 
  -7   3   8      224.94      221.94      2.05 o 
  -6   3   8      466.77      432.72      3.11 o 
  -5   3   8       52.47       59.61      4.61 o 
  -4   3   8      266.45      264.49      9.75 o 
  -3   3   8      720.97      684.40     16.34 o 
  -2   3   8       27.19       27.23      1.26 o 
  -1   3   8      242.52      226.95     25.10 o 
   0   3   8       83.26       98.09      3.19 o 
   1   3   8      459.72      476.18      4.09 o 
   2   3   8      532.72      521.31     12.73 o 
   3   3   8      293.01      339.94      3.98 o 
  -7   4   8      121.92      136.01      7.41 o 
  -6   4   8      798.28      804.39      9.09 o 
  -5   4   8     1063.46     1061.79     51.00 o 
  -4   4   8     1059.20     1001.39     21.83 o 
  -3   4   8      732.38      719.42     13.91 o 
  -2   4   8       25.18       27.52      1.51 o 
  -1   4   8      219.35      243.38      8.80 o 
   0   4   8       10.05       19.32      5.10 o 
   1   4   8      721.70      769.81     19.14 o 
   2   4   8     1284.61     1407.84     55.18 o 
   3   4   8        3.33       10.73      2.55 o 
  -7   5   8     1578.17     1549.91     26.86 o 
  -6   5   8        0.02       -0.10      0.82 o 
  -5   5   8        1.52        4.05      1.16 o 
  -4   5   8       35.01       40.40      3.22 o 
  -3   5   8      464.68      450.73      8.50 o 
  -2   5   8        1.41        9.69      1.53 o 
  -1   5   8     3183.03     3085.28     76.76 o 
   0   5   8        3.85        7.36      1.43 o 
   1   5   8      466.36      513.04     18.64 o 
   2   5   8        0.36        5.12      2.72 o 
  -7   6   8      197.47      191.87      5.33 o 
  -6   6   8      220.20      201.65      5.06 o 
  -5   6   8       28.82       23.88      0.85 o 
  -4   6   8     1034.10     1101.27     46.05 o 
  -3   6   8     1040.62     1018.28     31.15 o 
  -2   6   8      269.41      230.91      8.25 o 
  -1   6   8       68.93       63.01      3.15 o 
   0   6   8       55.19       60.50      4.06 o 
   1   6   8     2020.79     2161.68     73.22 o 
   2   6   8      428.50      461.85     13.77 o 
  -7   7   8      187.08      183.83      3.18 o 
  -6   7   8      528.33      484.98     10.29 o 
  -5   7   8      233.71      228.98      6.03 o 
  -4   7   8      222.34      211.62      6.34 o 
  -3   7   8      670.54      667.69     16.66 o 
  -2   7   8     1143.81     1140.01     40.25 o 
  -1   7   8     2524.94     2484.83     23.71 o 
   0   7   8       88.58       78.06      2.21 o 
   1   7   8      454.26      485.12     19.38 o 
   2   7   8      107.88      109.52      2.34 o 
  -7   8   8      459.08      420.29      8.18 o 
  -6   8   8      150.39      132.51      3.64 o 
  -5   8   8     1152.27     1133.57     24.36 o 
  -4   8   8        0.04        9.01      3.55 o 
  -3   8   8      196.59      198.76      5.67 o 
  -2   8   8     1042.16     1022.46     32.26 o 
  -1   8   8      264.47      263.59      4.88 o 
   0   8   8     2629.69     2719.78    154.84 o 
   1   8   8      569.06      609.45     31.14 o 
   2   8   8       33.20       46.77      1.50 o 
  -7   9   8       18.40       21.77      1.98 o 
  -6   9   8        9.82        9.15      0.79 o 
  -5   9   8     1181.46     1143.73     20.30 o 
  -4   9   8       35.71       48.64      2.11 o 
  -3   9   8     1275.56     1178.30     40.56 o 
  -2   9   8      492.71      475.88      9.24 o 
  -1   9   8        0.73       13.60      5.87 o 
   0   9   8       74.50       68.11      2.11 o 
   1   9   8      344.95      355.19     11.90 o 
  -6  10   8      396.66      345.51      4.47 o 
  -5  10   8       11.26       13.35      1.72 o 
  -4  10   8       12.92       13.70      1.35 o 
  -3  10   8      321.22      316.88      7.89 o 
  -2  10   8      155.24      160.38      2.30 o 
  -1  10   8       17.42       18.63      1.14 o 
   0  10   8      543.24      546.14     24.45 o 
   1  10   8      307.98      310.77      3.36 o 
  -6  11   8      411.41      387.45      2.19 o 
  -5  11   8      677.48      677.38      4.25 o 
  -4  11   8        0.30        2.57      1.07 o 
  -3  11   8       19.96       23.61      1.84 o 
  -2  11   8      382.98      353.33      2.69 o 
  -1  11   8      426.13      387.79     11.43 o 
   0  11   8       42.68       38.67      3.20 o 
  -5  12   8       72.67       67.58      1.27 o 
  -4  12   8      597.50      559.31     18.45 o 
  -3  12   8      239.36      243.70      2.46 o 
  -2  12   8      214.09      182.61      2.11 o 
  -1  12   8        0.31        2.50      0.68 o 
   0  12   8      106.94      124.97      2.17 o 
  -5  13   8      147.04      118.40      2.17 o 
  -4  13   8       36.05       39.34      1.07 o 
  -3  13   8       69.53       71.59      5.71 o 
  -2  13   8      506.21      474.32      3.44 o 
  -1  13   8      274.33      296.13     23.37 o 
  -3  14   8       12.17       15.80      1.21 o 
  -2  14   8        2.56        4.94      1.28 o 
  -6   0   9     1727.65     1795.65      6.51 o 
  -4   0   9       22.60       42.12      2.17 o 
  -2   0   9       44.33       53.94     12.39 o 
   0   0   9     2477.38     2316.50      9.98 o 
   2   0   9      267.20      280.74      2.77 o 
  -7   1   9       19.19       25.32      2.85 o 
  -6   1   9       64.64      104.49     18.78 o 
  -5   1   9     1425.40     1349.58     16.27 o 
  -4   1   9       65.61       69.30      2.78 o 
  -3   1   9      543.06      589.15     21.71 o 
  -2   1   9       69.75       90.36      5.74 o 
  -1   1   9        2.74       20.19      8.01 o 
   0   1   9        0.00        9.08      4.33 o 
   1   1   9       27.01       31.68      1.68 o 
   2   1   9       90.02      116.23      1.55 o 
  -7   2   9      381.07      384.66     21.66 o 
  -6   2   9     2165.92     2156.03     35.53 o 
  -5   2   9      568.41      540.09     16.52 o 
  -4   2   9      297.72      293.61      5.87 o 
  -3   2   9       92.24      100.90      2.81 o 
  -2   2   9      478.49      478.49     13.60 o 
  -1   2   9      898.19      938.49     48.17 o 
   0   2   9      173.50      197.50      5.41 o 
   1   2   9       85.13       65.68      1.42 o 
   2   2   9       90.80      109.24      1.93 o 
  -7   3   9      428.26      409.33     10.13 o 
  -6   3   9       75.81       81.73      4.18 o 
  -5   3   9       92.83       97.18      4.17 o 
  -4   3   9       17.19       20.54      2.67 o 
  -3   3   9      229.56      214.66      9.42 o 
  -2   3   9      634.04      620.26     26.80 o 
  -1   3   9      790.49      722.69     19.17 o 
   0   3   9      239.95      224.91      6.30 o 
   1   3   9      148.83      167.66      3.38 o 
  -7   4   9       48.87       50.79      1.06 o 
  -6   4   9        3.48       11.23      3.23 o 
  -5   4   9      496.08      462.96     20.00 o 
  -4   4   9      247.06      269.57     29.64 o 
  -3   4   9        0.21        3.42      0.96 o 
  -2   4   9     1202.31     1229.09     48.62 o 
  -1   4   9       44.15       37.41      1.97 o 
   0   4   9      181.15      191.12      2.46 o 
   1   4   9       35.42       61.87      3.68 o 
  -7   5   9     1420.48     1381.35      5.46 o 
  -6   5   9        0.47        3.60      0.92 o 
  -5   5   9        6.04       10.89      2.36 o 
  -4   5   9       11.85       13.59      0.83 o 
  -3   5   9      125.38      143.11      4.49 o 
  -2   5   9      225.03      226.40      2.38 o 
  -1   5   9     1325.06     1257.74     19.36 o 
   0   5   9      153.60      144.16      3.79 o 
   1   5   9     1403.96     1460.16     32.15 o 
  -7   6   9       22.60       25.76      0.95 o 
  -6   6   9      416.44      362.96      8.92 o 
  -5   6   9      123.61      135.15      6.24 o 
  -4   6   9      344.98      356.11     17.70 o 
  -3   6   9      150.03      160.58      4.11 o 
  -2   6   9      257.32      265.83     12.91 o 
  -1   6   9      837.40      854.95     35.99 o 
   0   6   9        1.26        5.36      1.11 o 
   1   6   9      858.08      965.21     12.83 o 
  -6   7   9      206.04      197.47      4.46 o 
  -5   7   9       54.81       57.99      1.80 o 
  -4   7   9       30.61       22.86      0.97 o 
  -3   7   9       85.08       87.36      3.70 o 
  -2   7   9      236.04      223.27     13.69 o 
  -1   7   9      314.01      316.49      7.29 o 
   0   7   9      461.15      485.41      9.77 o 
   1   7   9      338.92      344.20      3.11 o 
  -6   8   9      213.55      209.01      1.97 o 
  -5   8   9      355.36      375.60     13.05 o 
  -4   8   9      159.16      147.06      5.95 o 
  -3   8   9      173.77      176.65      7.36 o 
  -2   8   9       24.46       15.61      1.29 o 
  -1   8   9      682.17      737.87     14.02 o 
   0   8   9      907.01      967.64      4.39 o 
  -5   9   9      606.50      546.24     25.57 o 
  -4   9   9        0.13        5.76      0.59 o 
  -3   9   9     2098.28     2003.95     59.99 o 
  -2   9   9       35.33       36.33      1.42 o 
  -1   9   9        0.18        1.90      1.03 o 
   0   9   9       97.18       97.87      3.18 o 
  -5  10   9       98.94       99.80      1.54 o 
  -4  10   9        1.43       -0.15      2.49 o 
  -3  10   9        0.44        4.47      1.09 o 
  -2  10   9      201.70      206.68      2.30 o 
  -1  10   9      103.85      103.99      1.61 o 
  -4  11   9       53.32       49.03      1.27 o 
  -3  11   9      935.34      926.54      3.57 o 
  -2  11   9        7.83       14.27      1.25 o 
  -6   0  10      845.10      808.47     77.32 o 
  -4   0  10      796.41      741.20      5.62 o 
  -2   0  10      101.39      112.82      2.10 o 
   0   0  10      267.40      220.47      2.51 o 
  -6   1  10      182.64      192.64     11.43 o 
  -5   1  10       14.08       15.84      0.79 o 
  -4   1  10      204.05      195.83      2.18 o 
  -3   1  10     2991.52     3155.86     70.60 o 
  -2   1  10      549.47      572.53      5.25 o 
  -1   1  10       41.63       67.12     15.18 o 
   0   1  10       56.77       53.05      1.04 o 
  -6   2  10      590.62      597.46     24.29 o 
  -5   2  10       96.45       90.13      4.17 o 
  -4   2  10      278.28      283.60      4.24 o 
  -3   2  10       72.57      102.61     11.79 o 
  -2   2  10       22.46       34.09      1.51 o 
  -1   2  10      778.38      829.87     17.89 o 
   0   2  10        2.67       10.28      0.73 o 
  -6   3  10       58.33       58.10      1.39 o 
  -5   3  10       60.75       65.42      3.57 o 
  -4   3  10      338.25      332.05     14.23 o 
  -3   3  10        2.34        4.21      0.95 o 
  -2   3  10      221.43      222.43     12.33 o 
  -1   3  10      300.52      292.50      5.33 o 
   0   3  10      196.54      189.61      7.06 o 
  -6   4  10        0.35        5.12      2.28 o 
  -5   4  10      309.90      275.29     12.81 o 
  -4   4  10       14.32       18.60      1.66 o 
  -3   4  10        0.10        7.30      2.48 o 
  -2   4  10     1592.88     1686.48    107.85 o 
  -1   4  10      545.96      609.40     23.30 o 
  -6   5  10       25.33       20.66      0.91 o 
  -5   5  10      669.40      626.99     25.58 o 
  -4   5  10      157.02      151.81      7.05 o 
  -3   5  10       33.00       30.92      0.79 o 
  -2   5  10       35.27       37.76      1.18 o 
  -1   5  10       22.34       27.44      0.96 o 
  -5   6  10       59.54       71.98      1.95 o 
  -4   6  10       20.92       23.99      0.79 o 
  -3   6  10      181.84      186.46     13.70 o 
  -2   6  10     1280.14     1389.09     23.25 o 
  -1   6  10      531.22      525.45     11.80 o 
  -4   7  10      181.21      155.90      2.09 o 
  -3   7  10       79.38       82.03      6.50 o 
  -2   7  10        2.72        5.40      1.87 o 
                                                 
